# Supplementary material for: Transcriptomic analysis of developing sorghum grains to detect genes related to cell wall biosynthesis and remodelling
Source: BMC Genom Data. 2024 Feb 7;25:14. doi: 10.1186/s12863-024-01198-x (PMC10848504; doi:10.1186/s12863-024-01198-x)
Supplement: Supplementary file 1 — Additional file 1. List of the cell wall genes sorted from our transcriptomic analysis and their quantification. [file 12863_2024_1198_MOESM1_ESM.xlsx]

## Sheet: Feuil1
Data File 5 : List of the cell wall genes sorted from our transcriptomic analysis and their quantification.
		7End : 7 DAF Endosperm, 7OL : 7 DAF Outer layers, 13End : 13 DAF Endosperm, 13OL : 13 DAF Outer layers, 30End : 30 DAF Endosperm, 30OL : 30 DAF Outer layers. 1,2,3 correspond to the different biological replicates.
							Quantification of transcripts
Gene	Function	Gene.Class	Best-hit-Rice-name	Function in Rice	Best-hit-Arabidopsis -name	Function in Arabidopsis	7End_1	7End_2	7End_3	7OL_1	7OL_2	7OL_3	13End_1	13End_2	13End_3	13OL_1	13OL_2	13OL_3	30End_1	30End_2	30End_3	30OL_1	30OL_2	30OL_3
Sobic.004G294400	Expansins	Cell Expansion	LOC_Os02g44108	expansin precursor, putative, expressed	AT2G45110	expansin B4	4.43	2.5	2.54	5.56	9.65	14.7	0.39	0.54	0	11.74	16.06	11.48	0	0	0	0	0	0
Sobic.001G155700	Expansins	Cell Expansion	LOC_Os03g44290	expansin precursor, putative, expressed	AT1G65680	expansin B2	8.4	18.03	18.66	1.34	0	2.37	0.78	3.26	5.71	0.73	11.34	17.21	0	0	0	3.44	0	0
Sobic.007G018000	Expansins	Cell Expansion	LOC_Os03g21820	expansin precursor, putative, expressed	AT5G39300	expansin A25	17.27	15.03	21.49	16.47	31.35	33.19	1.57	2.18	0	154.8	94.46	114.77	0	0	0	3.44	0	0
Sobic.001G300500	Expansins	Cell Expansion	LOC_Os10g40720	expansin precursor, putative, expressed	AT1G65680	expansin B2	21.7	0	18.95	82.55	98.87	162.85	6.27	3.26	0	333.07	191.44	191.28	0	0	0	0	10.9	0
Sobic.002G309300	Expansins	Cell Expansion	LOC_Os07g31390	beta-expansin precursor, putative, expressed	AT4G17030	expansin-like B1	26.36	32.56	26.58	46.28	42.2	48.36	25.86	40.26	22.82	44.75	31.49	22.95	162.61	58.59	0	99.62	16.36	69.32
Sobic.006G031900	Expansins	Cell Expansion	LOC_Os04g15840	expansin precursor, putative, expressed	AT1G20190	expansin 11	32.2	4.01	27.15	189.13	33.76	194.85	0	0	0	0	1.26	24.87	0	0	0	3.44	0	0
Sobic.001G301600	Expansins	Cell Expansion	LOC_Os10g40720	expansin precursor, putative, expressed	AT1G65680	expansin B2	32.9	25.8	49.77	183.12	388.25	406.3	17.24	19.59	51.93	1506.51	1083.76	1148.62	20.33	0	0	27.48	0	0
Sobic.010G271000	Expansins	Cell Expansion	LOC_Os06g50960	expansin precursor, putative, expressed	AT3G45970	expansin-like A1	37.33	16.03	32.8	108.58	176.04	199.59	1.57	4.35	0	26.41	40.3	34.43	0	0	0	17.18	0	0
Sobic.001G516500	Expansins	Cell Expansion	LOC_Os03g04020	expansin precursor, putative, expressed	AT3G45970	expansin-like A1	61.13	8.01	88.22	136.17	132.63	118.05	18.02	11.97	27.39	315.46	156.8	147.28	27.1	19.53	75.02	219.85	316.23	148.55
Sobic.001G300800	Expansins	Cell Expansion	LOC_Os10g40720	expansin precursor, putative, expressed	AT1G65680	expansin B2	67.19	70.63	60.23	51.18	26.53	133.22	10.58	26.66	6.85	280.61	184.51	126.24	0	0	0	17.18	0	39.61
Sobic.001G311000	Expansins	Cell Expansion	LOC_Os10g39640	expansin precursor, putative, expressed	AT3G45970	expansin-like A1	72.79	16.53	85.4	123.71	4.82	22.76	28.21	27.2	26.25	38.15	48.49	95.64	149.06	0	139.32	113.36	21.81	0
Sobic.004G294300	Expansins	Cell Expansion	LOC_Os02g44108	expansin precursor, putative, expressed	AT2G45110	expansin B4	80.49	134.74	140.53	339.31	2611.66	1976.03	24.68	9.25	21.68	1239.84	1289.06	1191.66	20.33	0	0	10.31	0	0
Sobic.004G294500	Expansins	Cell Expansion	LOC_Os04g46630	expansin precursor, putative, expressed	AT2G45110	expansin B4	86.33	42.58	81.44	15.58	33.76	43.14	143.4	91.4	85.59	559.03	392.32	380.64	257.47	19.53	0	123.67	152.66	19.81
Sobic.006G191700	Expansins	Cell Expansion	LOC_Os04g49410	expansin precursor, putative, expressed	AT3G03220	expansin A13	87.26	72.63	104.06	174.44	195.33	175.89	90.12	44.61	109.56	96.11	98.24	237.18	81.31	156.25	117.89	20.61	10.9	0
Sobic.002G300000	Expansins	Cell Expansion	LOC_Os07g29290	expansin precursor, putative, expressed	AT3G45970	expansin-like A1	88.19	71.63	92.75	156.64	378.61	284.93	16.46	28.29	69.61	178.27	220.41	147.28	6.78	0	42.87	37.79	21.81	39.61
Sobic.003G338801	Expansins	Cell Expansion	LOC_Os01g60770	expansin precursor, putative, expressed	AT1G69530	expansin A1	94.26	34.06	85.96	300.82	663.16	544.74	5.49	7.62	10.27	845.88	377.21	363.43	0	0	0	37.79	0	19.81
Sobic.004G191600	Expansins	Cell Expansion	LOC_Os10g40720	expansin precursor, putative, expressed	AT1G65680	expansin B2	96.13	72.63	87.66	63.19	65.11	44.56	28.99	35.91	9.13	20.54	56.36	86.07	20.33	0	10.72	41.22	32.71	79.23
Sobic.001G300900	Expansins	Cell Expansion	LOC_Os10g40720	expansin precursor, putative, expressed	AT1G65680	expansin B2	123.42	58.1	92.46	96.57	53.05	53.1	103.44	78.89	35.38	83.27	85.64	110.94	13.55	0	150.04	96.19	87.24	29.71
Sobic.009G173700	Expansins	Cell Expansion	LOC_Os05g39990	expansin precursor, putative, expressed	AT1G69530	expansin A1	123.66	60.61	142.23	404.29	584.79	520.32	12.15	15.78	19.4	501.44	346.67	500.19	6.78	19.53	0	51.53	0	4.95
Sobic.001G301500	Expansins	Cell Expansion	LOC_Os10g40720	expansin precursor, putative, expressed	AT1G65680	expansin B2	142.55	110.7	145.06	644.14	1051.42	1290.96	60.73	66.37	145.51	4167.76	2522.7	3239.28	40.65	0	0	48.09	10.9	49.52
Sobic.001G542100	Expansins	Cell Expansion	LOC_Os03g01270	expansin precursor, putative, expressed	AT1G65680	expansin B2	170.32	133.24	205.85	597.19	1403.5	934.44	23.51	14.15	4.56	316.93	462.22	313.69	0	0	0	0	0	0
Sobic.001G300400	Expansins	Cell Expansion	LOC_Os10g40730	expansin precursor, putative, expressed	AT1G65680	expansin B2	351.84	186.33	351.76	598.08	639.05	899.36	612.8	558.2	230.53	1273.58	996.23	1239.48	27.1	195.31	64.3	37.79	0	0
Sobic.004G238801	Expansins	Cell Expansion	LOC_Os02g51040	expansin precursor, putative, expressed	AT1G69530	expansin A1	532.42	228.41	412.27	413.85	325.55	584.56	68.96	150.16	98.14	79.23	204.66	153.02	494.61	585.92	235.78	305.73	43.62	79.23
Sobic.003G442500	Cellulose synthase-like	Cellulose	LOC_Os03g59340	CESA2 - cellulose synthase, expressed	AT4G23990	cellulose synthase like G3	0	0	0	4.9	0	3.32	0	0	0	10.27	6.93	1.91	108.41	0	107.17	226.72	109.05	59.42
Sobic.002G237900	Cellulose synthase-like	Cellulose	LOC_Os09g30130	CSLE6 - cellulose synthase-like family E, expressed	AT1G55850	cellulose synthase like E1	2.33	6.01	1.7	19.14	14.47	20.39	4.7	26.11	4.56	71.9	112.72	116.68	1260.25	1972.61	1403.96	1593.94	1428.49	1218.09
Sobic.010G197300	Cellulose synthase-like	Cellulose	LOC_Os06g42020	CSLA9 - cellulose synthase-like family A, expressed	AT5G03760	Nucleotide-diphospho-sugar transferases superfamily protein	2.57	8.01	8.77	32.04	9.65	27.26	1.57	1.63	0	2.93	2.83	31.56	0	0	0	0	0	0
Sobic.002G238300	Cellulose synthase-like	Cellulose	LOC_Os09g30130	CSLE6 - cellulose synthase-like family E, expressed	AT1G55850	cellulose synthase like E1	8.87	1	11.88	37.83	24.12	36.03	0.78	0	0	34.48	44.08	21.04	27.1	136.72	0	54.96	98.14	118.84
Sobic.004G255200	Cellulose synthase-like	Cellulose	LOC_Os02g49332	CSLE2 - cellulose synthase-like family E, expressed	AT1G55850	cellulose synthase like E1	23.33	47.59	23.19	48.06	89.23	67.32	56.81	38.08	79.89	107.11	82.49	78.42	47.43	0	10.72	51.53	87.24	0
Sobic.001G490000	Cellulose synthase-like	Cellulose	LOC_Os03g07350	CSLA4 - cellulose synthase-like family A; mannan synthase, expressed	AT5G03760	Nucleotide-diphospho-sugar transferases superfamily protein	23.8	21.54	20.92	72.68	79.58	37.93	13.32	15.23	17.12	32.28	42.82	51.64	0	0	10.72	0	0	0
Sobic.008G125700	Cellulose synthase-like	Cellulose	LOC_Os12g36890	CSLD4 - cellulose synthase-like family D, expressed	AT1G02730	cellulose synthase-like D5	41.06	24.54	33.93	14.69	14.47	3.79	0	1.09	1.14	0	2.52	15.3	0	0	0	0	0	0
Sobic.007G137400	Cellulose synthase-like	Cellulose	LOC_Os08g33740	CSLA11 - cellulose synthase-like family A, expressed	AT5G03760	Nucleotide-diphospho-sugar transferases superfamily protein	56.93	37.57	59.38	62.3	53.05	56.89	36.05	48.96	45.65	42.55	57.94	34.43	47.43	0	21.43	41.22	109.05	0
Sobic.004G238700	Cellulose synthase-like	Cellulose	LOC_Os02g51060	CSLA6 - cellulose synthase-like family A; mannan synthase, expressed	AT5G03760	Nucleotide-diphospho-sugar transferases superfamily protein	62.53	68.12	58.25	290.14	110.93	244.16	11.75	11.97	30.81	52.09	68.64	128.16	0	0	0	0	0	0
Sobic.001G252700	Cellulose synthase-like	Cellulose	LOC_Os03g07350	CSLA4 - cellulose synthase-like family A; mannan synthase, expressed	AT5G03760	Nucleotide-diphospho-sugar transferases superfamily protein	90.06	50.09	82	85	50.64	65.43	158.29	79.43	123.25	84.37	35.26	45.91	0	58.59	10.72	3.44	0	29.71
Sobic.003G308100	Cellulose synthase-like	Cellulose	LOC_Os01g56130	CSLC1 - cellulose synthase-like family C, expressed	AT4G07960	Cellulose-synthase-like C12	95.19	30.05	82.57	537.56	458.19	583.14	2.35	5.44	0	157.73	117.76	126.24	0	0	53.59	0	0	0
Sobic.002G385800	Cellulose synthase-like	Cellulose	LOC_Os07g43710	CSLA7 - cellulose synthase-like family A; mannan synthase, expressed	AT5G03760	Nucleotide-diphospho-sugar transferases superfamily protein	134.86	177.32	156.09	74.09	132.63	142.23	142.62	167.57	130.1	75.56	121.54	89.9	196.49	78.12	85.74	85.88	109.05	59.42
Sobic.009G194200	Cellulose synthase-like	Cellulose	LOC_Os05g43530	CSLC7 - cellulose synthase-like family C, expressed	AT4G07960	Cellulose-synthase-like C12	144.19	69.62	168.53	509.97	340.02	480.26	12.54	21.76	31.95	247.97	265.12	281.18	6.78	78.12	75.02	24.05	0	29.71
Sobic.004G075900	Cellulose synthase-like	Cellulose	LOC_Os02g09930	CSLA1 - cellulose synthase-like family A; mannan synthase, expressed	AT5G22740	cellulose synthase-like A02	173.12	50.59	171.36	1416.44	1010.42	1564.99	1.57	19.59	21.68	56.49	185.77	279.26	6.78	0	0	54.96	43.62	0
Sobic.002G139900	Cellulose synthase-like	Cellulose	LOC_Os06g42020	CSLA9 - cellulose synthase-like family A, expressed	AT5G03760	Nucleotide-diphospho-sugar transferases superfamily protein	231.45	208.62	214.9	32.04	72.35	38.88	185.72	219.8	444.5	105.64	108.31	271.61	27.1	0	0	34.35	0	49.52
Sobic.004G255500	Cellulose synthase-like	Cellulose	LOC_Os02g49326	SET domain-containing protein, putative, expressed	AT3G07670	Rubisco methyltransferase family protein	412.64	553.24	475.61	335.53	424.42	371.22	543.84	571.25	490.15	254.57	260.71	206.58	67.76	78.12	192.91	96.19	98.14	0
Sobic.001G075600	Cellulose synthase-like	Cellulose	LOC_Os07g03260	CSLC10 - cellulose synthase-like family C, expressed	AT4G07960	Cellulose-synthase-like C12	522.62	328.09	427.54	382.26	135.04	233.73	460.77	401.51	566.04	321.33	512.6	684.77	101.63	78.12	0	106.49	228.99	79.23
Sobic.010G008600	Cellulose synthase-like	Cellulose	LOC_Os06g02180	CSLD2 - cellulose synthase-like family D, expressed	AT3G03050	cellulose synthase-like D3	719.07	528.44	685.99	614.55	272.5	334.71	284.46	302.49	616.26	286.85	347.61	935.35	54.2	0	75.02	65.27	359.85	99.03
Sobic.007G050600	Cellulose synthase-like	Cellulose	LOC_Os08g06380	CSLF6 - cellulose synthase-like family F; beta1,3;1,4 glucan synthase, expressed	AT3G03050	cellulose synthase-like D3	999.75	148.26	1178	2221.9	1820.69	1213.68	61.12	77.26	456.49	1098.98	952.78	1935.73	60.98	0	32.15	0	0	0
Sobic.001G224300	Cellulose synthases	Cellulose	LOC_Os10g32980	CESA7 - cellulose synthase, expressed	AT5G44030	cellulose synthase A4	8.87	0	10.18	30.71	7.23	5.69	0	0	2.28	2.2	0.63	0	0	0	0	0	0	0
Sobic.002G205500	Cellulose synthases	Cellulose	LOC_Os09g25490	CESA9 - cellulose synthase, expressed	AT5G17420	Cellulose synthase family protein	18.67	0	15.27	65.86	2.41	8.06	0	2.18	5.71	0	1.26	0	6.78	0	10.72	0	0	0
Sobic.003G296400	Cellulose synthases	Cellulose	LOC_Os01g54620	CESA4 - cellulose synthase, expressed	AT4G18780	cellulose synthase family protein	27.53	8.01	15.27	83.22	0	38.4	5.49	2.18	2.28	0	5.04	3.83	0	0	0	0	0	0
Sobic.002G094600	Cellulose synthases	Cellulose	LOC_Os07g14850	CESA6 - cellulose synthase, expressed	AT5G64740	cellulose synthase 6	618.75	500.39	655.45	862.42	610.11	781.07	577.54	587.57	1040.79	340.4	669.4	950.65	27.1	0	0	0	0	0
Sobic.002G075500	Cellulose synthases	Cellulose	LOC_Os07g10770	CESA8 - cellulose synthase, expressed	AT5G05170	Cellulose synthase family protein	708.81	314.06	757.25	1785.35	1750.75	1834.28	311.88	341.66	526.1	1209.76	1346.36	1534.04	210.04	390.62	182.19	209.55	261.71	29.71
Sobic.009G063400	Cellulose synthases	Cellulose	LOC_Os05g08370	CESA1 - cellulose synthase, expressed	AT4G32410	cellulose synthase 1	831.53	411.74	839.82	2400.79	2016.02	2251.95	371.44	423.27	470.18	1365.29	1624.7	1654.55	284.57	234.37	171.48	264.51	479.8	188.16
Sobic.001G045700	Cellulose synthases	Cellulose	LOC_Os03g59340	CESA2 - cellulose synthase, expressed	AT5G05170	Cellulose synthase family protein	1371.42	1231.2	1240.78	655.93	518.47	579.34	1120.59	1140.33	1775.73	445.31	603.28	703.9	277.8	507.8	503.71	381.31	239.9	188.16
Sobic.002G118700	Cellulose synthases	Cellulose	LOC_Os07g24190	CESA3 - cellulose synthase, expressed	AT5G64740	cellulose synthase 6	1862.31	1778.68	1821.58	4067.33	4533.63	4888.4	2544.45	3236.01	2471.88	3109.86	3705.33	3117.82	833.39	859.35	760.92	570.25	926.88	495.16
Sobic.003G049600	Cellulose synthases	Cellulose	LOC_Os05g08370	CESA1 - cellulose synthase, expressed	AT4G32410	cellulose synthase 1	2189.42	2462.4	2038.74	1270.48	1198.52	1189.51	2902.56	2755.07	3781.99	1554.56	1742.46	1914.69	535.27	585.92	632.32	834.76	577.94	495.16
Sobic.001G021500	Cellulose synthases	Cellulose	LOC_Os07g24190	CESA3 - cellulose synthase, expressed	AT5G64740	cellulose synthase 6	3155.33	3055.96	3170.94	5473.98	4183.96	5074.72	2340.7	2465.64	2709.25	3007.89	3364.22	3393.26	603.02	839.82	171.48	467.19	741.51	495.16
Sobic.003G344200	acetylation of xylan	Hemicellulose	LOC_Os01g61460	leaf senescence related protein, putative, expressed	AT3G55990	Plant protein of unknown function (DUF828)	68.59	3.01	58.25	79.21	69.93	38.88	2.35	4.35	7.99	129.12	77.46	63.12	0	0	0	44.66	10.9	19.81
Sobic.009G105000	acetylation of xylan	Hemicellulose	LOC_Os05g28630	leaf senescence related protein, putative, expressed	AT3G55990	Plant protein of unknown function (DUF828)	634.15	467.34	598.33	362.23	301.44	328.07	601.83	737.73	625.39	754.91	720.41	809.1	481.06	488.27	557.3	693.91	185.38	396.13
Sobic.009G158000	fucosyltransferase	Hemicellulose	LOC_Os05g37880	growth regulator related protein, putative, expressed	AT2G37980	O-fucosyltransferase family protein	25.66	7.01	23.19	37.38	106.11	73.48	3.92	5.44	41.08	67.49	56.68	72.69	47.43	0	0	99.62	0	79.23
Sobic.010G161450	fucosyltransferase	Hemicellulose	LOC_Os06g35410	growth regulator related protein, putative, expressed	AT1G29200	O-fucosyltransferase family protein	26.13	1.5	14.7	45.39	16.88	24.65	14.89	10.88	49.07	44.75	27.71	36.34	47.43	39.06	160.76	161.46	54.52	79.23
Sobic.003G358100	fucosyltransferase	Hemicellulose	LOC_Os01g63230	growth regulator related protein, putative, expressed	AT2G37980	O-fucosyltransferase family protein	34.06	13.02	28.28	45.61	79.58	63.77	53.68	32.1	105.56	34.48	44.08	41.12	169.39	58.59	91.1	48.09	190.83	94.08
Sobic.010G087400	fucosyltransferase	Hemicellulose	LOC_Os06g11600	growth regulator related protein, putative, expressed	AT1G22460	O-fucosyltransferase family protein	90.53	66.62	88.22	125.94	110.93	170.67	86.2	107.72	77.6	134.25	204.66	216.14	101.63	156.25	117.89	137.41	250.8	128.74
Sobic.002G217700	fucosyltransferase	Hemicellulose	LOC_Os09g27080	growth regulator related protein, putative, expressed	AT5G35570	O-fucosyltransferase family protein	97.06	86.15	111.41	271.01	238.74	246.29	179.45	262.23	47.93	171.67	217.89	164.5	81.31	97.65	42.87	34.35	65.43	0
Sobic.010G118300	fucosyltransferase	Hemicellulose	LOC_Os06g17390	auxin-independent growth promoter protein, putative, expressed	AT5G15740	O-fucosyltransferase family protein	272.51	203.36	278.81	142.85	72.35	86.29	217.85	190.42	524.96	188.54	147.99	351.95	0	0	21.43	17.18	43.62	0
Sobic.003G053700	fucosyltransferase	Hemicellulose	LOC_Os01g07410	growth regulator related protein, putative, expressed	AT1G14020	O-fucosyltransferase family protein	295.84	274.99	310.76	230.51	154.34	228.99	352.63	416.74	346.93	283.92	314.23	371.08	216.82	136.72	42.87	285.12	403.47	336.71
Sobic.001G050800	Galactosyltransferase	Hemicellulose	LOC_Os03g58900	galactosyltransferase family protein, putative, expressed	AT5G62620	Galactosyltransferase family protein	26.13	28.05	34.5	22.25	0	6.64	0	10.88	5.71	1.47	10.71	22.95	67.76	0	150.04	0	0	0
Sobic.002G068800	Galactosyltransferase	Hemicellulose	LOC_Os07g09670	galactosyltransferase family protein, putative, expressed	AT5G62620	Galactosyltransferase family protein	101.26	40.07	78.61	186.01	57.88	49.78	15.67	11.97	26.25	74.1	58.56	181.71	135.51	0	117.89	120.23	87.24	29.71
Sobic.008G169800	Galactosyltransferase	Hemicellulose	LOC_Os12g41956	galactosyltransferase family protein, putative, expressed	AT4G21060	Galactosyltransferase family protein	215.7	125.72	178.71	114.81	135.04	127.77	277.01	360.16	288.73	163.6	157.43	160.67	128.73	117.18	0	58.4	0	29.71
Sobic.004G051300	Galactosyltransferase	Hemicellulose	LOC_Os02g06840	galactosyltransferase, putative, expressed	AT1G05170	Galactosyltransferase family protein	295.38	207.37	265.8	556.7	475.07	504.91	257.03	270.94	213.41	450.45	450.26	468.63	542.04	273.43	107.17	312.6	152.66	207.97
Sobic.010G256600	Glycosyltransferase	Hemicellulose	LOC_Os06g49320	glycosyltransferase, putative, expressed	AT3G18180	Glycosyltransferase family 61 protein	82.59	10.52	87.66	153.53	48.23	68.27	7.84	5.44	4.56	59.42	40.93	36.34	67.76	19.53	0	72.14	0	0
Sobic.003G108500	Glycosyltransferase	Hemicellulose	LOC_Os01g72610	glycosyltransferase, putative, expressed	AT2G41640	Glycosyltransferase family 61 protein	98.69	42.58	104.06	338.65	458.19	466.51	10.19	7.62	15.98	501.8	420.03	359.6	60.98	39.06	42.87	41.22	43.62	0
Sobic.003G431100	Glycosyltransferase	Hemicellulose	LOC_Os01g72610	glycosyltransferase, putative, expressed	AT2G41640	Glycosyltransferase family 61 protein	114.79	39.07	147.04	294.59	255.62	348.46	51.72	33.73	18.26	727.03	707.82	263.96	81.31	0	96.45	113.36	174.47	0
Sobic.001G391300	Homogalacturonan 1-galacturonosyltransferase	Hemicellulose	LOC_Os03g20120	glycosyl transferase 8 domain containing protein, putative, expressed	AT2G47180	galactinol synthase 1	8.87	0.5	11.88	105.91	14.47	14.22	1.57	0	0	8.07	11.96	17.21	1680.33	234.37	1211.05	2562.67	436.18	1782.57
Sobic.004G237800	Homogalacturonan 1-galacturonosyltransferase	Hemicellulose	LOC_Os02g51130	glycosyl transferase 8 domain containing protein, putative, expressed	AT3G25140	Nucleotide-diphospho-sugar transferases superfamily protein	11.2	0	6.22	16.91	0	9.48	0	0	0	5.87	1.89	0	0	0	0	0	0	0
Sobic.001G138200	Homogalacturonan 1-galacturonosyltransferase	Hemicellulose	LOC_Os03g47530	glycosyl transferase 8 domain containing protein, putative, expressed	AT3G50760	galacturonosyltransferase-like 2	44.8	0	33.93	92.12	0	1.9	0.78	0	14.84	0.73	0	99.46	0	0	10.72	13.74	0	0
Sobic.005G169500	Homogalacturonan 1-galacturonosyltransferase	Hemicellulose	LOC_Os11g37980	GAUT2/LGT2, putative, expressed	AT5G47780	galacturonosyltransferase 4	52.73	66.62	51.46	44.5	45.82	28.92	97.17	131.66	133.52	96.11	88.16	151.11	257.47	195.31	289.36	216.42	272.61	287.19
Sobic.006G232000	Homogalacturonan 1-galacturonosyltransferase	Hemicellulose	LOC_Os04g54360	glycosyl transferase 8 domain containing protein, putative, expressed	AT2G20810	galacturonosyltransferase 10	73.73	139.75	105.75	169.55	77.17	156.45	134.78	131.66	81.03	133.52	147.36	87.99	162.61	0	107.17	82.45	174.47	19.81
Sobic.010G092400	Homogalacturonan 1-galacturonosyltransferase	Hemicellulose	LOC_Os06g12280	glycosyl transferase 8 domain containing protein, putative, expressed	AT3G25140	Nucleotide-diphospho-sugar transferases superfamily protein	97.53	69.12	112.54	451.68	393.08	518.66	16.46	26.11	41.08	79.23	127.21	298.39	0	0	107.17	0	0	0
Sobic.008G141800	Homogalacturonan 1-galacturonosyltransferase	Hemicellulose	LOC_Os12g38930	glycosyl transferase 8 domain containing protein, putative, expressed	AT3G01040	galacturonosyltransferase 13	99.16	93.17	90.49	197.58	136.25	171.15	95.99	96.84	126.1	77.03	111.46	134.85	243.92	126.95	112.53	113.36	130.85	103.98
Sobic.010G274800	Homogalacturonan 1-galacturonosyltransferase	Hemicellulose	LOC_Os10g21890	glycosyl transferase family 8, putative, expressed	AT4G38270	galacturonosyltransferase 3	125.52	135.24	116.5	141.51	86.81	119.47	70.53	164.3	61.63	86.57	114.61	84.16	81.31	19.53	128.61	24.05	0	89.13
Sobic.009G177200	Homogalacturonan 1-galacturonosyltransferase	Hemicellulose	LOC_Os05g40720	glycosyl transferase, family 8, putative, expressed	AT2G38650	galacturonosyltransferase 7	137.19	254.45	145.34	72.98	65.11	60.68	109.71	116.43	99.29	57.96	92.26	91.81	33.88	0	64.3	34.35	32.71	9.9
Sobic.010G101400	Homogalacturonan 1-galacturonosyltransferase	Hemicellulose	LOC_Os06g13760	glycosyl transferase 8 domain containing protein, putative, expressed	AT1G70090	glucosyl transferase family 8	205.78	68.62	149.87	115.7	60.29	32.24	43.88	67.46	146.08	27.88	35.89	126.24	27.1	0	0	0	0	0
Sobic.004G244100	Homogalacturonan 1-galacturonosyltransferase	Hemicellulose	LOC_Os02g50600	glycosyl transferase 8 domain containing protein, putative, expressed	AT1G70090	glucosyl transferase family 8	210.92	7.01	191.72	181.12	19.29	26.55	8.62	15.23	34.24	42.55	24.56	277.35	128.73	19.53	42.87	79.01	130.85	89.13
Sobic.006G148200	Homogalacturonan 1-galacturonosyltransferase	Hemicellulose	LOC_Os02g41520	glycosyl transferase 8 domain containing protein, putative, expressed	AT5G18480	plant glycogenin-like starch initiation protein 6	233.78	290.02	253.36	243.42	180.86	207.65	270.35	303.58	157.49	217.89	209.7	185.54	630.12	136.72	428.69	556.51	338.04	475.35
Sobic.002G241100	Homogalacturonan 1-galacturonosyltransferase	Hemicellulose	LOC_Os09g30280	glycosyl transferase 8 domain containing protein, putative, expressed	AT5G47780	galacturonosyltransferase 4	239.38	174.81	216.03	212.71	149.51	230.41	166.13	137.1	305.85	143.06	190.81	250.57	60.98	175.78	21.43	212.98	305.33	316.9
Sobic.009G144200	Homogalacturonan 1-galacturonosyltransferase	Hemicellulose	LOC_Os01g65780	glycosyl transferase, putative, expressed	AT1G77130	plant glycogenin-like starch initiation protein 2	241.13	43.83	287.57	921.6	1088.79	1182.87	69.74	102.28	73.04	576.82	428.22	385.42	115.18	78.12	32.15	123.67	261.71	108.93
Sobic.007G105700	Homogalacturonan 1-galacturonosyltransferase	Hemicellulose	LOC_Os08g23780	glycosyl transferase 8 domain containing protein, putative, expressed	AT5G47780	galacturonosyltransferase 4	242.18	317.07	269.19	159.76	101.28	150.76	300.13	199.12	296.72	176.07	171.92	189.36	149.06	58.59	117.89	48.09	0	89.13
Sobic.004G151400	Homogalacturonan 1-galacturonosyltransferase	Hemicellulose	LOC_Os02g29530	glycosyl transferase 8 domain containing protein, putative, expressed	AT3G25140	Nucleotide-diphospho-sugar transferases superfamily protein	255.25	275.99	322.92	552.25	441.31	684.59	57.2	132.75	53.64	355.08	376.58	395.94	60.98	273.43	85.74	116.8	305.33	257.48
Sobic.001G338400	Homogalacturonan 1-galacturonosyltransferase	Hemicellulose	LOC_Os03g30000	glycosyl transferase 8 domain containing protein, putative, expressed	AT1G18580	galacturonosyltransferase 11	276.24	281.5	258.45	279.02	248.38	263.12	459.21	502.7	299	330.13	248.74	198.93	27.1	214.84	21.43	109.93	174.47	198.06
Sobic.001G384200	Homogalacturonan 1-galacturonosyltransferase	Hemicellulose	LOC_Os03g21250	glycosyl transferase, family 8, putative, expressed	AT2G38650	galacturonosyltransferase 7	279.51	451.31	310.48	332.86	209.8	242.26	612.01	612.6	426.82	246.5	250	283.09	121.96	156.25	117.89	51.53	98.14	247.58
Sobic.008G022500	Homogalacturonan 1-galacturonosyltransferase	Hemicellulose	LOC_Os12g02910	glycosyl transferase, family 8, putative, expressed	AT2G38650	galacturonosyltransferase 7	299.34	250.95	357.13	393.16	118.16	218.8	219.81	268.22	205.42	168.74	128.46	139.63	13.55	19.53	21.43	13.74	49.07	0
Sobic.002G420100	Homogalacturonan 1-galacturonosyltransferase	Hemicellulose	LOC_Os07g48370	glycosyl transferase, family 8, putative, expressed	AT2G38650	galacturonosyltransferase 7	367.7	477.35	429.8	365.79	356.9	394.45	201.39	480.94	272.75	192.21	215.37	143.46	60.98	19.53	10.72	24.05	0	0
Sobic.001G479800	Homogalacturonan 1-galacturonosyltransferase	Hemicellulose	LOC_Os03g08600	glycosyl transferase, putative, expressed	AT4G33330	plant glycogenin-like starch initiation protein 3	391.5	1	367.6	202.03	19.29	67.32	0	0	1.14	93.9	16.37	0	0	0	0	0	0	0
Sobic.001G460000	Homogalacturonan 1-galacturonosyltransferase	Hemicellulose	LOC_Os03g11330	glycosyl transferase 8 domain containing protein, putative, expressed	AT5G15470	galacturonosyltransferase 14	396.17	548.98	459.21	525.55	409.96	457.5	568.92	647.42	467.9	346.27	394.84	436.11	60.98	78.12	85.74	54.96	185.38	59.42
Sobic.003G376700	Homogalacturonan 1-galacturonosyltransferase	Hemicellulose	LOC_Os01g65780	glycosyl transferase, putative, expressed	AT3G18660	plant glycogenin-like starch initiation protein 1	871.19	400.22	749.33	817.92	429.25	401.56	496.04	361.25	478.17	884.76	799.76	1182.09	359.1	722.64	332.23	645.82	501.61	594.19
Sobic.002G274700	Homogalacturonan 1-galacturonosyltransferase	Hemicellulose	LOC_Os09g36190	glycosyl transferase family 8, putative, expressed	AT3G61130	galacturonosyltransferase 1	1040.58	1152.56	1092.04	487.72	598.05	553.27	1489.29	1549.46	1796.28	711.62	818.33	933.43	420.08	19.53	42.87	182.07	239.9	217.87
Sobic.001G521500	Homogalacturonan 1-galacturonosyltransferase	Hemicellulose	LOC_Os03g03610	1,3-beta-glucan synthase component domain containing protein, expressed	AT5G13000	glucan synthase-like 12	1129.71	231.41	1159.34	2608.61	2597.19	2671.53	249.98	406.95	402.85	1704.22	1229.86	765.11	128.73	195.31	235.78	309.17	403.47	267.38
Sobic.001G131900	Homogalacturonan 1-galacturonosyltransferase	Hemicellulose	LOC_Os06g49810	glycosyl transferase family 8, putative, expressed	AT3G61130	galacturonosyltransferase 1	1282.76	1698.03	1318.82	913.15	827.15	1154.42	1986.5	2203.4	2358.9	794.52	1020.79	1149.58	169.39	58.59	32.15	51.53	65.43	128.74
Sobic.002G430700	Nucleotide-diphospho-sugar transferase	Hemicellulose	LOC_Os07g49370	glycosyltransferase family 43 protein, putative, expressed	AT2G37090	Nucleotide-diphospho-sugar transferases superfamily protein	46.66	11.02	43.55	243.42	332.79	406.77	0.78	4.35	2.28	147.46	167.51	156.85	0	19.53	85.74	3.44	21.81	0
Sobic.003G254700	Nucleotide-diphospho-sugar transferase	Hemicellulose	LOC_Os01g48440	glycosyltransferase family 43 protein, putative, expressed	AT1G27600	Nucleotide-diphospho-sugar transferases superfamily protein	74.19	40.57	77.48	100.57	48.23	79.65	65.82	67.46	50.21	86.57	70.53	82.25	33.88	0	0	13.74	152.66	0
Sobic.006G002600	Nucleotide-diphospho-sugar transferase	Hemicellulose	LOC_Os04g01280	glycosyltransferase family 43 protein, putative, expressed	AT1G27600	Nucleotide-diphospho-sugar transferases superfamily protein	90.53	66.12	88.22	141.96	137.46	94.82	118.33	121.87	87.87	117.38	104.54	99.46	13.55	0	75.02	89.32	43.62	118.84
Sobic.006G242100	Nucleotide-diphospho-sugar transferase	Hemicellulose	LOC_Os04g55670	glycosyltransferase family 43 protein, putative, expressed	AT5G67230	Nucleotide-diphospho-sugar transferases superfamily protein	190.38	60.11	240.35	465.47	564.29	493.06	16.46	15.23	46.79	645.59	355.8	579.57	94.86	332.02	160.76	188.94	316.23	148.55
Sobic.009G229300	Nucleotide-diphospho-sugar transferase	Hemicellulose	LOC_Os05g48600	glycosyltransferase family 43 protein, putative, expressed	AT1G27600	Nucleotide-diphospho-sugar transferases superfamily protein	289.78	235.92	287.91	364.9	337.61	336.13	285.24	361.25	335.52	308.12	324.31	286.92	332	214.84	342.95	374.44	218.09	574.38
Sobic.007G173300	Rhamnogalacturonan I lyases	Hemicellulose	LOC_Os08g44020	rhamnogalacturonate lyase, putative, expressed	AT1G09890	Rhamnogalacturonate lyase family protein	438.63	146.26	474.48	1905.95	2126.95	2296.28	17.24	87.05	53.64	516.48	806.68	628.35	27.1	0	0	13.74	54.52	39.61
Sobic.004G007600	UDP xylosyl substitution of arabinoxylan	Hemicellulose	LOC_Os02g22380	glycosyltransferase protein, putative, expressed	AT3G18180	Glycosyltransferase family 61 protein	110.59	71.13	113.67	136.17	98.87	108.57	36.83	34.82	78.74	121.78	91.94	137.72	47.43	39.06	42.87	65.27	87.24	138.64
Sobic.003G390700	Xylan arabinosyl transferase	Hemicellulose	LOC_Os10g35020	glycosyltransferase, putative, expressed	AT3G18180	Glycosyltransferase family 61 protein	800.27	461.83	818.89	1699.91	2001.55	1724.29	186.5	193.68	341.22	1086.51	1166.89	1465.18	792.74	859.35	696.62	858.8	806.93	435.74
Sobic.001G409100	Xylan backbone synthesis	Hemicellulose	LOC_Os03g17850	glycosyltransferase family 43 protein, putative, expressed	AT2G37090	Nucleotide-diphospho-sugar transferases superfamily protein	70.93	16.53	52.59	101.91	55.46	73.48	94.04	89.22	296.72	103.44	79.98	307.96	27.1	19.53	117.89	161.46	65.43	99.03
Sobic.010G238800	Xylan backbone synthesis	Hemicellulose	LOC_Os06g47340	glycosyltransferase family 43 protein, putative, expressed	AT5G67230	Nucleotide-diphospho-sugar transferases superfamily protein	1061.11	727.3	1132.76	1061.33	1164.76	928.28	858.86	890.07	1019.11	1128.32	902.4	1206.96	176.16	234.37	332.23	247.34	457.99	376.32
Sobic.010G082400	Xyloglucan fucosyltransferases (MUR2)	Hemicellulose	LOC_Os06g10980	xyloglucan fucosyltransferase, putative, expressed	AT2G03220	fucosyltransferase 1	12.13	6.51	12.44	9.79	0	5.69	0	1.09	7.99	2.93	3.46	0	20.33	58.59	10.72	17.18	21.81	0
Sobic.004G308200	Xyloglucan fucosyltransferases (MUR2)	Hemicellulose	LOC_Os02g52560	xyloglucan fucosyltransferase, putative, expressed	AT2G03220	fucosyltransferase 1	18.67	2	24.32	91.67	33.76	78.7	0	1.09	0	45.49	40.93	32.52	0	39.06	10.72	54.96	21.81	59.42
Sobic.004G308400	Xyloglucan fucosyltransferases (MUR2)	Hemicellulose	LOC_Os02g52610	xyloglucan fucosyltransferase, putative, expressed	AT2G03220	fucosyltransferase 1	22.4	0	27.71	40.5	57.88	31.29	0	2.18	2.28	26.41	20.15	36.34	33.88	156.25	64.3	75.57	10.9	69.32
Sobic.004G308600	Xyloglucan fucosyltransferases (MUR2)	Hemicellulose	LOC_Os02g52640	xyloglucan fucosyltransferase, putative, expressed	AT2G03220	fucosyltransferase 1	35	10.77	23.19	52.73	25.32	91.97	0	4.35	0	22.74	20.47	1.91	0	0	0	0	10.9	0
Sobic.002G062100	Xyloglucan galactosyltransferases (MUR3)	Hemicellulose	LOC_Os07g09050	exostosin family protein, putative, expressed	AT5G03795	Exostosin family protein	0	0.25	0.57	0.67	0	0	0.78	23.94	0	0.73	37.78	46.86	155.84	214.84	10.72	336.65	212.64	198.06
Sobic.006G186200	Xyloglucan galactosyltransferases (MUR3)	Hemicellulose	LOC_Os04g48480	exostosin family domain containing protein, expressed	AT5G62220	glycosyltransferase 18	9.8	4.01	11.31	14.24	2.41	0.95	2.35	0	4.56	8.07	1.26	5.74	0	0	0	0	0	0
Sobic.003G234701	Xyloglucan galactosyltransferases (MUR3)	Hemicellulose	LOC_Os01g45350	exostosin family protein, putative, expressed	AT4G16745	Exostosin family protein	17.27	10.52	7.92	1.78	9.65	1.9	0	7.62	6.85	0.73	7.56	5.74	0	0	0	0	0	0
Sobic.001G303300	Xyloglucan galactosyltransferases (MUR3)	Hemicellulose	LOC_Os10g40559	exostosin family domain containing protein, expressed	AT4G22580	Exostosin family protein	35.93	21.54	33.93	38.27	16.88	39.35	13.32	19.59	18.26	34.48	28.34	43.99	0	39.06	42.87	34.35	0	0
Sobic.003G410800	Xyloglucan galactosyltransferases (MUR3)	Hemicellulose	LOC_Os01g70200	exostosin family domain containing protein, expressed	AT1G27440	Exostosin family protein	37.8	16.53	36.19	128.16	41	82.49	30.56	20.67	83.88	116.65	100.76	227.62	20.33	0	10.72	30.92	0	0
Sobic.003G102700	Xyloglucan galactosyltransferases (MUR3)	Hemicellulose	LOC_Os01g01780	exostosin family protein, putative, expressed	AT4G16745	Exostosin family protein	39.66	77.14	57.68	31.6	55.46	45.04	86.2	73.99	65.05	50.62	66.12	95.64	121.96	19.53	0	68.7	152.66	59.42
Sobic.004G159100	Xyloglucan galactosyltransferases (MUR3)	Hemicellulose	LOC_Os02g32110	exostosin family domain containing protein, expressed	AT5G61840	Exostosin family protein	69.53	87.66	72.39	63.19	86.81	85.34	148.89	93.58	183.74	110.78	90.05	99.46	33.88	0	21.43	130.54	0	39.61
Sobic.001G486900	Xyloglucan galactosyltransferases (MUR3)	Hemicellulose	LOC_Os03g07820	exostosin family protein, putative, expressed	AT3G57630	exostosin family protein	74.19	135.74	91.62	84.55	84.4	121.84	73.66	117.51	66.19	123.98	96.98	101.38	54.2	0	128.61	48.09	218.09	89.13
Sobic.003G410600	Xyloglucan galactosyltransferases (MUR3)	Hemicellulose	LOC_Os01g70180	exostosin family domain containing protein, expressed	AT5G61840	Exostosin family protein	104.06	50.59	100.1	208.26	142.28	159.77	14.89	23.07	46.22	115.91	130.35	197.02	81.31	0	0	48.09	0	0
Sobic.001G538700	Xyloglucan galactosyltransferases (MUR3)	Hemicellulose	LOC_Os03g01760	exostosin family domain containing protein, expressed	AT5G22940	FRA8 homolog	105.92	47.08	76.35	66.31	72.35	82.49	72.09	58.76	122.11	53.56	57.94	59.3	0	0	53.59	20.61	87.24	9.9
Sobic.004G070100	Xyloglucan galactosyltransferases (MUR3)	Hemicellulose	LOC_Os02g09430	exostosin family domain containing protein, expressed	AT4G38040	Exostosin family protein	112.22	89.66	108.3	113.92	67.52	105.72	93.25	106.09	55.92	74.46	79.03	62.17	54.2	0	75.02	24.05	0	0
Sobic.006G260900	Xyloglucan galactosyltransferases (MUR3)	Hemicellulose	LOC_Os04g57510	exostosin family domain containing protein, expressed	AT1G34270	Exostosin family protein	116.19	201.86	135.16	145.96	171.22	202.91	108.92	132.75	131.24	135.72	130.35	175.98	413.31	97.65	353.67	285.12	119.95	207.97
Sobic.001G387300	Xyloglucan galactosyltransferases (MUR3)	Hemicellulose	LOC_Os03g20850	exostosin family domain containing protein, expressed	AT3G45400	exostosin family protein	123.19	103.18	105.75	88.56	84.4	99.56	55.64	106.63	42.23	115.18	92.57	61.21	40.65	39.06	32.15	51.53	76.33	0
Sobic.003G405600	Xyloglucan galactosyltransferases (MUR3)	Hemicellulose	LOC_Os01g69220	exostosin family domain containing protein, expressed	AT1G67410	Exostosin family protein	126.92	114.71	125.55	165.54	106.11	169.25	135.57	158.86	94.72	107.84	96.98	32.52	128.73	136.72	321.52	82.45	0	118.84
Sobic.009G220100	Xyloglucan galactosyltransferases (MUR3)	Hemicellulose	LOC_Os01g70200	exostosin family domain containing protein, expressed	AT5G61840	Exostosin family protein	156.32	78.64	149.3	140.18	144.69	126.58	104.22	99.02	199.71	184.87	176.32	327.08	40.65	0	21.43	54.96	109.05	59.42
Sobic.003G360300	Xyloglucan galactosyltransferases (MUR3)	Hemicellulose	LOC_Os03g01760	exostosin family domain containing protein, expressed	AT1G21480	Exostosin family protein	171.72	246.94	179.84	178	190.51	233.73	167.7	210	244.22	179.01	205.29	153.02	264.25	273.43	235.78	243.9	272.61	99.03
Sobic.002G342300	Xyloglucan galactosyltransferases (MUR3)	Hemicellulose	LOC_Os07g37960	exostosin family domain containing protein, expressed	AT2G35100	Exostosin family protein	171.72	201.36	180.4	165.54	212.21	203.39	216.28	217.62	157.49	114.45	113.98	183.63	60.98	39.06	10.72	61.83	10.9	79.23
Sobic.009G220200	Xyloglucan galactosyltransferases (MUR3)	Hemicellulose	LOC_Os01g70190	exostosin family domain containing protein, expressed	AT1G27440	Exostosin family protein	193.18	92.16	156.65	145.96	147.1	80.12	220.98	200.21	373.18	223.02	212.22	441.85	115.18	0	0	51.53	32.71	19.81
Sobic.008G021000	Xyloglucan galactosyltransferases (MUR3)	Hemicellulose	LOC_Os12g03100	exostosin family domain containing protein, expressed	AT3G45400	exostosin family protein	221.65	248.94	270.32	236.3	238.74	240.37	526.6	380.84	285.3	324.26	210.33	258.22	108.41	78.12	417.97	106.49	174.47	138.64
Sobic.003G331000	Xyloglucan galactosyltransferases (MUR3)	Hemicellulose	LOC_Os01g59630	exostosin family domain containing protein, expressed	AT5G16890	Exostosin family protein	233.31	406.73	248.83	229.18	241.15	231.83	169.26	231.77	263.62	163.6	176.32	153.02	142.29	273.43	42.87	37.79	98.14	89.13
Sobic.003G410700	Xyloglucan galactosyltransferases (MUR3)	Hemicellulose	LOC_Os01g70190	exostosin family domain containing protein, expressed	AT1G27440	Exostosin family protein	405.03	157.78	341.02	640.36	571.53	621.54	203.74	194.77	304.7	467.32	510.08	583.4	81.31	58.59	42.87	51.53	87.24	39.61
Sobic.006G059000	Xyloglucan galactosyltransferases (MUR3)	Hemicellulose	LOC_Os04g32670	exostosin family domain containing protein, expressed	AT1G27440	Exostosin family protein	442.83	351.88	422.17	368.24	431.66	429.06	536.79	402.05	620.82	760.77	687.03	604.44	182.94	488.27	182.19	243.9	599.75	396.13
Sobic.005G144500	Xyloglucan xylosyltransferases and galactomannan ga transferases	Hemicellulose	LOC_Os11g34390	glycosyltransferase, putative, expressed	AT2G22900	Galactosyl transferase GMA12/MNN10 family protein	8.4	4.51	6.79	1.78	7.23	9.48	11.75	26.11	6.85	11	8.19	0	0	0	0	27.48	21.81	0
Sobic.002G116800	Xyloglucan xylosyltransferases and galactomannan ga transferases	Hemicellulose	LOC_Os07g23494	expressed protein	AT1G18690	Galactosyl transferase GMA12/MNN10 family protein	25.2	17.53	34.5	72.54	26.53	84.39	5.49	8.7	15.98	66.76	44.08	9.56	40.65	0	10.72	24.05	32.71	0
Sobic.001G401600	Xyloglucan xylosyltransferases and galactomannan ga transferases	Hemicellulose	LOC_Os03g18820	glycosyltransferase, putative, expressed	AT3G62720	xylosyltransferase 1	265.51	115.21	260.71	467.7	320.73	371.69	114.41	124.04	122.11	205.42	207.81	258.22	94.86	0	64.3	130.54	21.81	19.81
Sobic.004G164000	Xyloglucan xylosyltransferases and galactomannan ga transferases	Hemicellulose	LOC_Os02g32750	glycosyltransferase, putative, expressed	AT5G07720	Galactosyl transferase GMA12/MNN10 family protein	308.91	287.01	282.2	336.42	356.9	322.86	252.33	265.5	219.11	278.05	256.3	223.79	74.53	312.49	0	161.46	130.85	198.06
Sobic.004G256400	Xyloglucan xylosyltransferases and galactomannan ga transferases	Hemicellulose	LOC_Os02g49140	glycosyltransferase, putative, expressed	AT2G22900	Galactosyl transferase GMA12/MNN10 family protein	955.65	816.46	1023.61	115.26	108.52	171.15	1130.78	1342.72	1234.8	360.95	272.04	344.3	88.08	19.53	0	0	0	69.32
Sobic.009G034300	HXXXD-type acyl-transferase	Hemicellulose ; Monolignols	LOC_Os05g04584	transferase family protein, putative, expressed	AT3G62160	HXXXD-type acyl-transferase family protein	73.26	1.5	64.47	133.95	38.58	97.19	2.35	1.09	3.42	157.73	48.49	51.64	13.55	0	10.72	30.92	21.81	19.81
Sobic.003G219700	HXXXD-type acyl-transferase	Hemicellulose ; Monolignols	LOC_Os01g42870	transferase family protein, putative, expressed	AT3G62160	HXXXD-type acyl-transferase family protein	90.06	61.61	89.92	109.47	26.53	88.18	34.48	43.52	51.35	68.23	61.71	45.91	40.65	0	10.72	17.18	0	0
Sobic.003G043600	HXXXD-type acyl-transferase	Hemicellulose ; Monolignols	LOC_Os01g08380	transferase family protein, putative, expressed	AT3G62160	HXXXD-type acyl-transferase family protein	216.98	5.51	159.48	453.01	45.82	43.62	21.16	26.11	244.22	109.31	72.42	411.25	0	0	139.32	0	0	0
Sobic.003G037800	HXXXD-type acyl-transferase	Hemicellulose ; Monolignols	LOC_Os01g09010	transferase family protein, putative, expressed	AT3G62160	HXXXD-type acyl-transferase family protein	450.76	124.22	467.7	603.42	327.96	309.58	82.28	43.52	215.69	368.28	207.81	453.33	182.94	19.53	21.43	195.81	294.42	118.84
Sobic.007G145600	4CL_coumarate:CoA ligase	Monolignols	LOC_Os08g34790	AMP-binding domain containing protein, expressed	AT3G21240	4-coumarate:CoA ligase 2	20.06	0	24.32	56.96	4.82	10.9	0.78	0	0	18.34	5.67	1.91	128.73	156.25	21.43	0	87.24	9.9
Sobic.004G272700	4CL_coumarate:CoA ligase	Monolignols	LOC_Os02g46970	AMP-binding domain containing protein, expressed	AT1G65060	4-coumarate:CoA ligase 3	23.8	4.01	16.4	67.64	43.41	34.13	10.19	8.7	54.78	56.49	39.04	66.95	6.78	0	0	34.35	21.81	0
Sobic.004G062500	4CL_coumarate:CoA ligase	Monolignols	LOC_Os02g08100	AMP-binding domain containing protein, expressed	AT3G21240	4-coumarate:CoA ligase 2	62.06	28.55	66.17	220.28	103.69	113.31	18.81	6.53	25.11	63.09	55.42	97.55	94.86	58.59	10.72	17.18	0	39.61
Sobic.001G500800	4CL_coumarate:CoA ligase	Monolignols	LOC_Os03g05780	4-coumarate--CoA ligase-like 7, putative, expressed	AT4G05160	AMP-dependent synthetase and ligase family protein	87.26	25.55	113.11	248.76	139.87	225.67	24.29	13.06	10.27	260.44	115.24	66.95	243.92	175.78	257.21	336.65	207.19	505.06
Sobic.010G214900	4CL_coumarate:CoA ligase	Monolignols	LOC_Os06g44620	AMP-binding domain containing protein, expressed	AT3G21240	4-coumarate:CoA ligase 2	279.98	195.85	224.52	303.94	250.8	186.32	368.31	418.92	812.55	304.46	318.01	506.88	54.2	58.59	85.74	96.19	98.14	108.93
Sobic.002G126600	C4H_cinnamate-4-hydroxylase	Monolignols	LOC_Os05g25640	cytochrome P450, putative, expressed	AT2G30490	cinnamate-4-hydroxylase	450.76	212.38	512.37	854.85	636.64	705.93	81.5	56.58	117.55	1156.2	630.99	929.61	453.96	429.68	246.5	559.94	621.56	683.32
Sobic.006G014700	CAD_cinnamyalcohol dehydrogenase	Monolignols	LOC_Os04g15920	dehydrogenase, putative, expressed	AT4G39330	cinnamyl alcohol dehydrogenase 9	5.6	19.53	11.88	8.9	4.82	7.11	0	0	0	2.93	0.63	11.48	0	0	0	0	0	0
Sobic.010G071900	CAD_cinnamyalcohol dehydrogenase	Monolignols	LOC_Os10g11810	dehydrogenase, putative, expressed	AT1G72680	cinnamyl-alcohol dehydrogenase	29.08	21.04	22.9	118.78	56.07	80.83	2.35	22.85	4.56	55.76	73.68	55.47	176.16	19.53	793.07	82.45	141.76	118.84
Sobic.010G072000	CAD_cinnamyalcohol dehydrogenase	Monolignols	LOC_Os10g11810	dehydrogenase, putative, expressed	AT1G72680	cinnamyl-alcohol dehydrogenase	54.44	38.57	59.1	172.7	156.14	155.5	35.26	59.85	57.06	109.68	123.43	61.21	376.04	429.68	460.84	304.02	261.71	267.38
Sobic.004G071000	CAD_cinnamyalcohol dehydrogenase	Monolignols	LOC_Os02g09490	dehydrogenase, putative, expressed	AT3G19450	GroES-like zinc-binding alcohol dehydrogenase family protein	95.19	52.09	83.7	61.86	55.46	49.78	38.4	20.67	27.39	63.83	54.79	93.73	0	0	32.15	0	0	0
Sobic.007G218800	CCOAOMT_caffeoyCoA methyltransferase	Monolignols	LOC_Os08g38900	caffeoyl-CoA O-methyltransferase, putative, expressed	AT4G34050	S-adenosyl-L-methionine-dependent methyltransferases superfamily protein	39.2	13.02	33.37	172.22	202.57	201.96	17.24	43.52	165.48	228.16	265.75	116.68	257.47	273.43	182.19	175.2	359.85	49.52
Sobic.010G052200	CCOAOMT_caffeoyCoA methyltransferase	Monolignols	LOC_Os06g06980	caffeoyl-CoA O-methyltransferase, putative, expressed	AT4G34050	S-adenosyl-L-methionine-dependent methyltransferases superfamily protein	528.69	113.7	456.95	721.13	460.6	341.35	85.42	65.29	566.04	670.54	485.52	1030.98	27.1	78.12	42.87	41.22	65.43	59.42
Sobic.004G065600	CCR_cinnamoyl CoA reductase	Monolignols	LOC_Os02g08420	cinnamoyl CoA reductase, putative, expressed	AT1G15950	cinnamoyl coa reductase 1	7	5.51	13.57	6.23	0	4.27	3.13	3.26	7.99	8.8	15.11	3.83	0	0	0	13.74	0	0
Sobic.007G141200	CCR_cinnamoyl CoA reductase	Monolignols	LOC_Os08g34280	cinnamoyl-CoA reductase, putative, expressed	AT1G15950	cinnamoyl coa reductase 1	22.86	1.5	15.83	19.14	24.12	21.33	2.35	0	4.56	8.8	3.78	5.74	13.55	0	64.3	72.14	21.81	9.9
Sobic.001G037800	CCR_cinnamoyl CoA reductase	Monolignols	LOC_Os03g60380	cinnamoyl CoA reductase, putative, expressed	AT5G58490	NAD(P)-binding Rossmann-fold superfamily protein	1792.32	2327.66	1705.08	544.91	728.27	644.3	2176.92	2326.9	1871.03	1340.71	1312.36	1325.55	94.86	0	85.74	0	0	39.61
Sobic.010G180100	coumaroyl CoA transferase- HXXXtype acytransferase	Monolignols	LOC_Os06g39470	transferase family protein, putative, expressed	AT3G62160	HXXXD-type acyl-transferase family protein	29.86	2.5	33.93	68.09	28.94	80.6	0	4.35	3.42	44.02	28.97	82.25	94.86	0	0	3.44	0	0
Sobic.003G327800	cytochrome P450	Monolignols	LOC_Os05g41440	cytochrome P450, putative, expressed	AT2G40890	cytochrome P450, family 98, subfamily A, polypeptide 3	75.59	20.54	47.5	157.98	31.35	100.98	6.27	10.88	9.13	93.9	94.46	91.81	0	0	21.43	17.18	0	0
Sobic.009G181800	cytochrome P450	Monolignols	LOC_Os05g41440	cytochrome P450, putative, expressed	AT2G40890	cytochrome P450, family 98, subfamily A, polypeptide 3	241.25	162.79	241.48	161.09	125.4	97.19	76.01	97.93	142.65	145.26	124.69	302.22	13.55	58.59	128.61	65.27	0	9.9
Sobic.001G196300	F5H_ferulic acid hydroxylase	Monolignols	LOC_Os10g36848	cytochrome P450, putative, expressed	AT4G36220	ferulic acid 5-hydroxylase 1	273.44	200.86	226.21	90.78	127.81	69.69	2.35	4.35	11.41	19.81	30.23	32.52	121.96	117.18	96.45	137.41	261.71	198.06
Sobic.002G175600	hydroxycinnamoyCoA shikimate/quinate hydroxycinnamoyl transferase	Monolignols	LOC_Os08g43040	transferase family protein, putative, expressed	AT5G48930	hydroxycinnamoyl-CoA shikimate/quinate hydroxycinnamoyl transferase	3.73	0.5	1.7	9.79	21.7	16.12	0	0	0	5.14	7.56	9.56	0	0	0	0	0	0
Sobic.010G066700	hydroxycinnamoyCoA shikimate/quinate hydroxycinnamoyl transferase	Monolignols	LOC_Os06g08640	transferase family protein, putative, expressed	AT5G48930	hydroxycinnamoyl-CoA shikimate/quinate hydroxycinnamoyl transferase	8.63	1.5	6.22	19.14	0	18.96	2.35	3.26	0	142.69	85.64	88.94	149.06	175.78	75.02	287.42	321.68	410.98
Sobic.002G205100	hydroxycinnamoyCoA shikimate/quinate hydroxycinnamoyl transferase	Monolignols	LOC_Os06g08640	transferase family protein, putative, expressed	AT5G48930	hydroxycinnamoyl-CoA shikimate/quinate hydroxycinnamoyl transferase	25.2	3.51	26.58	79.66	69.93	54.52	0	1.09	0	66.03	59.19	38.26	0	0	0	0	0	9.9
Sobic.007G142100	hydroxycinnamoyCoA shikimate/quinate hydroxycinnamoyl transferase	Monolignols	LOC_Os09g25460	transferase family protein, putative, expressed	AT5G48930	hydroxycinnamoyl-CoA shikimate/quinate hydroxycinnamoyl transferase	60.19	27.05	55.99	88.11	57.88	94.82	34.48	47.88	65.05	47.69	56.05	61.21	6.78	0	21.43	54.96	65.43	0
Sobic.002G205300	hydroxycinnamoyCoA shikimate/quinate hydroxycinnamoyl transferase	Monolignols	LOC_Os09g25460	transferase family protein, putative, expressed	AT5G48930	hydroxycinnamoyl-CoA shikimate/quinate hydroxycinnamoyl transferase	163.79	69.62	140.25	281.24	342.43	453.24	96.78	152.33	90.16	378.55	388.54	135.81	81.31	214.84	32.15	288.56	327.14	188.16
Sobic.006G136800	hydroxycinnamoyCoA shikimate/quinate hydroxycinnamoyl transferase	Monolignols	LOC_Os04g42250	transferase family protein, putative, expressed	AT5G48930	hydroxycinnamoyl-CoA shikimate/quinate hydroxycinnamoyl transferase	302.37	307.55	293.51	215.83	149.51	171.15	1317.67	1005.41	780.59	603.04	448.37	464.8	318.45	332.02	235.78	281.69	588.84	227.77
Sobic.004G212300	hydroxycinnamoyCoA shikimate/quinate hydroxycinnamoyl transferase	Monolignols	LOC_Os02g39850	transferase family protein, putative, expressed	AT5G48930	hydroxycinnamoyl-CoA shikimate/quinate hydroxycinnamoyl transferase	539.19	213.88	519.72	837.94	646.28	672.27	488.99	690.94	893.57	1223.7	886.66	686.69	128.73	117.18	160.76	103.06	316.23	128.74
Sobic.007G047300	O-methyltransferase	Monolignols	LOC_Os08g06100	O-methyltransferase, putative, expressed	AT5G54160	O-methyltransferase 1	203.92	26.05	205.57	479.27	395.49	439.01	12.54	9.79	28.53	407.9	320.06	285	27.1	0	64.3	3.44	0	99.03
Sobic.004G220700	PAL_phenylalanine ammonilyase	Monolignols	LOC_Os02g41680	phenylalanine ammonia-lyase, putative, expressed	AT2G37040	PHE ammonia lyase 1	6.61	0.5	15.37	28.93	11.26	17.19	0	1.36	0	0	1.15	0.96	13.55	0	32.15	0	21.81	0
Sobic.004G220600	PAL_phenylalanine ammonilyase	Monolignols	LOC_Os02g41680	phenylalanine ammonia-lyase, putative, expressed	AT2G37040	PHE ammonia lyase 1	14.58	0	13.24	41.12	22.72	10.37	0.2	0.41	2.28	0	1.31	5.26	0	0	0	0	0	0
Sobic.006G148800	PAL_phenylalanine ammonilyase	Monolignols	LOC_Os04g43760	phenylalanine ammonia-lyase, putative, expressed	AT2G37040	PHE ammonia lyase 1	185.72	39.57	181.54	397.17	161.57	172.81	3.13	0	1.14	29.35	62.97	65.03	88.08	0	112.53	30.92	0	19.81
Sobic.004G220400	PAL_phenylalanine ammonilyase	Monolignols	LOC_Os02g41650	phenylalanine ammonia-lyase, putative, expressed	AT2G37040	PHE ammonia lyase 1	237.05	91.41	224.8	640.36	472.65	425.5	166.13	143.63	180.88	763.71	565.5	837.79	691.1	761.7	594.81	790.1	686.98	901.19
Sobic.004G220300	PAL_phenylalanine ammonilyase	Monolignols	LOC_Os02g41630	phenylalanine ammonia-lyase, putative, expressed	AT3G53260	phenylalanine ammonia-lyase 2	459.63	101.93	444.51	1292.73	641.46	752.63	18.42	32.64	71.33	245.77	311.72	260.14	94.86	0	219.7	51.53	43.62	168.35
Sobic.008G090800	Laccases	Oxidative enzymes	LOC_Os12g15920	laccase precursor protein, putative, expressed	AT3G09220	laccase 7	2.33	0	0	0.89	0	3.79	0	6.53	0	0	185.14	0	304.9	117.18	32.15	319.48	763.32	534.77
Sobic.003G352800	Laccases	Oxidative enzymes	LOC_Os01g62490	laccase precursor protein, putative, expressed	AT5G60020	laccase 17	8.4	0.5	3.96	52.96	33.76	11.85	0	0	0	0	6.3	0	0	0	0	0	0	0
Sobic.003G341500	Laccases	Oxidative enzymes	LOC_Os01g61160	laccase precursor protein, putative, expressed	AT2G40370	laccase 5	10.27	4.01	9.61	3.56	2.41	7.59	1.57	1.09	0	6.6	6.3	1.91	0	0	21.43	0	65.43	0
Sobic.003G111900	Laccases	Oxidative enzymes	LOC_Os11g42200	laccase precursor protein, putative, expressed	AT3G09220	laccase 7	15.4	3.01	7.92	13.35	43.41	20.39	0	1.09	1.14	16.87	13.85	11.48	0	0	0	0	0	0
Sobic.003G357600	Laccases	Oxidative enzymes	LOC_Os01g63190	laccase precursor protein, putative, expressed	AT5G05390	laccase 12	19.13	2	18.66	68.09	2.41	33.19	9.4	9.79	1.14	19.07	26.45	1.91	40.65	39.06	42.87	92.75	0	138.64
Sobic.001G403100	Laccases	Oxidative enzymes	LOC_Os01g61160	laccase precursor protein, putative, expressed	AT2G40370	laccase 5	34.06	10.02	40.72	49.84	36.17	27.97	0	0	0	0	0	1.91	0	0	0	0	0	0
Sobic.004G236000	Laccases	Oxidative enzymes	LOC_Os02g51440	laccase precursor protein, putative, expressed	AT5G09360	laccase 14	58.8	10.02	59.38	179.34	127.81	191.06	2.35	3.26	30.81	171.67	166.25	309.87	33.88	78.12	0	89.32	228.99	207.97
Sobic.010G268500	Laccases	Oxidative enzymes	LOC_Os11g47390	laccase precursor protein, putative, expressed	AT5G09360	laccase 14	70.46	58.6	3.39	8.46	2.41	6.16	0	0	0	2.2	0	0	0	0	0	0	0	0
Sobic.004G314300	Laccases	Oxidative enzymes	LOC_Os02g51440	laccase precursor protein, putative, expressed	AT5G09360	laccase 14	202.98	58.6	14.14	14.24	4.82	18.49	0	0	0	0	0	0	0	0	0	0	0	0
Sobic.009G055100	peroxidase	Oxidative enzymes	LOC_Os05g06970	peroxidase precursor, putative, expressed	AT1G05260	Peroxidase superfamily protein	5.83	3.01	7.07	13.57	26.53	28.92	4.7	2.18	0	48.79	37.78	37.3	13.55	0	0	17.18	0	0
Sobic.009G186600	peroxidase	Oxidative enzymes	LOC_Os05g42000	peroxidase precursor, putative, expressed	AT1G05260	Peroxidase superfamily protein	13.07	0.5	6.79	47.17	2.41	12.8	0	0	0	24.94	23.3	9.56	0	0	0	3.44	0	0
Sobic.010G232500	peroxidase	Oxidative enzymes	LOC_Os06g46799	peroxidase precursor, putative, expressed	AT1G05260	Peroxidase superfamily protein	22.4	2.5	21.49	46.73	0	19.91	0	1.09	0	8.07	8.82	11.48	27.1	0	53.59	0	0	9.9
Sobic.001G277000	peroxidase	Oxidative enzymes	LOC_Os10g02040	peroxidase precursor, putative, expressed	AT5G06730	Peroxidase superfamily protein	24.26	3.01	29.41	91.67	173.63	259.33	3.13	2.18	10.27	385.89	295.97	277.35	0	0	0	0	0	0
Sobic.005G011300	peroxidase	Oxidative enzymes	LOC_Os11g02130	peroxidase precursor, putative, expressed	AT5G05340	Peroxidase superfamily protein	26.13	0	40.01	60.08	45.82	18.02	6.27	0	4.56	87.3	103.91	45.91	0	0	0	27.48	98.14	0
Sobic.002G357000	peroxidase	Oxidative enzymes	LOC_Os03g32050	peroxidase precursor, putative, expressed	AT5G05340	Peroxidase superfamily protein	28	24.04	24.88	102.35	94.05	49.31	15.67	19.59	6.85	162.13	129.09	131.98	60.98	78.12	85.74	113.36	43.62	49.52
Sobic.003G121100	peroxidase	Oxidative enzymes	LOC_Os01g15830	peroxidase precursor, putative, expressed	AT5G66390	Peroxidase superfamily protein	28.46	13.52	24.32	13.35	16.88	14.7	10.19	11.97	6.85	18.34	25.82	15.3	6.78	0	32.15	0	21.81	0
Sobic.004G105100	peroxidase	Oxidative enzymes	LOC_Os02g14160	peroxidase precursor, putative, expressed	AT5G05340	Peroxidase superfamily protein	44.8	15.03	49.2	57.41	94.05	38.4	11.75	4.35	39.94	92.44	68.33	108.4	0	0	0	0	0	0
Sobic.001G328100	peroxidase	Oxidative enzymes	LOC_Os03g32050	peroxidase precursor, putative, expressed	AT5G05340	Peroxidase superfamily protein	49.46	10.02	40.15	95.23	45.82	80.6	4.7	0	1.14	101.24	81.24	99.46	0	0	0	17.18	0	0
Sobic.009G032600	peroxidase	Oxidative enzymes	LOC_Os05g04380	peroxidase precursor, putative, expressed	AT4G11290	Peroxidase superfamily protein	71.86	47.08	93.31	282.58	110.93	294.41	26.64	20.67	33.1	836.34	575.57	552.79	0	0	0	58.4	0	39.61
Sobic.007G192300	peroxidase	Oxidative enzymes	LOC_Os08g42030	peroxidase precursor, putative, expressed	AT4G37530	Peroxidase superfamily protein	108.26	18.53	82	105.47	41	62.11	8.62	15.23	37.66	77.76	63.6	70.77	20.33	0	75.02	0	21.81	0
Sobic.010G245800	peroxidase	Oxidative enzymes	LOC_Os06g48030	peroxidase precursor, putative, expressed	AT2G18980	Peroxidase superfamily protein	122.26	17.53	119.33	225.17	171.22	170.2	12.54	9.79	28.53	631.66	364.61	497.32	67.76	78.12	0	353.83	185.38	386.22
Sobic.008G114700	peroxidase	Oxidative enzymes	LOC_Os12g34524	peroxidase precursor, putative, expressed	AT1G05260	Peroxidase superfamily protein	126.92	25.55	156.65	392.49	803.03	468.41	3.92	7.62	3.42	135.72	179.47	166.41	0	0	10.72	0	0	0
Sobic.001G528100	peroxidase	Oxidative enzymes	LOC_Os03g02920	peroxidase precursor, putative, expressed	AT1G05260	Peroxidase superfamily protein	153.05	30.55	150.43	465.92	699.34	519.13	3.13	10.88	30.81	290.52	198.99	214.23	0	0	32.15	0	0	0
Sobic.001G444500	peroxidase	Oxidative enzymes	LOC_Os03g13200	peroxidase precursor, putative, expressed	AT5G06730	Peroxidase superfamily protein	198.32	108.19	235.26	797	1360.09	1438.41	20.37	6.53	39.94	400.56	702.78	646.52	0	0	0	0	0	0
Sobic.003G127100	peroxidase	Oxidative enzymes	LOC_Os01g16450	peroxidase precursor, putative, expressed	AT2G39040	Peroxidase superfamily protein	843.66	218.89	793.44	778.31	204.98	317.64	203.74	171.92	634.52	687.41	737.41	1170.62	20.33	97.65	0	30.92	0	0
Sobic.002G234200	peroxidase	Oxidative enzymes	LOC_Os09g29490	peroxidase precursor, putative, expressed	AT2G22420	Peroxidase superfamily protein	1929.97	1884.87	1791.04	1403.32	868.14	858.59	572.83	300.32	1960.61	897.23	256.93	455.24	6.78	97.65	0	34.35	21.81	0
Sobic.010G034300	Pectate and pectin lyases	Pectins	LOC_Os06g05209	pectate lyase precursor, putative, expressed	AT5G15110	Pectate lyase family protein	2.33	21.04	6.79	1.78	7.23	5.69	0	0	0	0	13.22	5.74	0	0	0	0	0	0
Sobic.010G176400	Pectate and pectin lyases	Pectins	LOC_Os06g38510	pectate lyase precursor, putative, expressed	AT5G15110	Pectate lyase family protein	9.33	16.03	13.01	12.02	57.88	21.33	6.27	4.9	0	8.07	44.08	3.83	0	0	0	0	0	0
Sobic.010G034200	Pectate and pectin lyases	Pectins	LOC_Os06g05260	pectate lyase precursor, putative, expressed	AT5G15110	Pectate lyase family protein	24.73	73.63	22.62	21.81	188.1	33.19	7.05	5.44	0	29.35	98.24	11.48	0	0	0	0	0	19.81
Sobic.001G230400	Pectate and pectin lyases	Pectins	LOC_Os10g31910	pectate lyase precursor, putative, expressed	AT3G53190	Pectin lyase-like superfamily protein	32.2	26.55	25.45	27.59	28.94	28.45	21.94	19.59	18.26	28.61	18.89	32.52	0	58.59	0	0	0	0
Sobic.008G058200	Pectate and pectin lyases	Pectins	LOC_Os01g36620	pectate lyase family protein, expressed	AT3G55140	Pectin lyase-like superfamily protein	36.86	14.78	42.98	80.55	43.41	83.91	10.19	4.35	11.41	36.68	44.71	66.95	121.96	156.25	225.06	226.72	54.52	188.16
Sobic.006G014400	Pectate and pectin lyases	Pectins	LOC_Os04g05050	pectate lyase precursor, putative, expressed	AT4G13710	Pectin lyase-like superfamily protein	56	17.03	55.7	129.05	62.7	116.39	0	0	5.71	5.14	18.89	42.08	33.88	0	0	30.92	0	0
Sobic.003G384800	Pectin acetyl esterases	Pectins	LOC_Os01g66830	pectinacetylesterase domain containing protein, expressed	AT3G09410	Pectinacetylesterase family protein	4.2	2.5	4.52	22.25	28.94	20.39	5.88	9.79	0.57	6.6	13.22	15.3	0	0	0	0	0	0
Sobic.003G150600	Pectin acetyl esterases	Pectins	LOC_Os01g21630	pectinacetylesterase domain containing protein, expressed	AT2G46930	Pectinacetylesterase family protein	14.47	17.03	27.15	38.27	16.88	46.94	10.19	1.09	0	63.09	47.86	34.43	0	0	0	0	0	0
Sobic.004G269400	Pectin acetyl esterases	Pectins	LOC_Os02g47400	pectinacetylesterase domain containing protein, expressed	AT4G19420	Pectinacetylesterase family protein	21.93	8.52	22.62	57.41	16.88	28.45	24.29	29.38	6.85	46.95	47.86	49.73	277.8	117.18	267.93	79.01	305.33	227.77
Sobic.006G204500	Pectin acetyl esterases	Pectins	LOC_Os04g51340	pectinacetylesterase domain containing protein, expressed	AT4G19410	Pectinacetylesterase family protein	34.53	41.07	48.07	80.55	53.05	69.22	6.27	11.97	7.99	13.21	39.99	45.91	13.55	0	0	3.44	0	0
Sobic.003G094800	Pectin acetyl esterases	Pectins	LOC_Os01g66850	pectinacetylesterase domain containing protein, expressed	AT3G09410	Pectinacetylesterase family protein	56	9.02	57.68	195.36	279.73	109.99	3.92	9.79	9.13	399.1	299.12	235.27	47.43	78.12	21.43	99.62	621.56	396.13
Sobic.003G150700	Pectin acetyl esterases	Pectins	LOC_Os01g21630	pectinacetylesterase domain containing protein, expressed	AT2G46930	Pectinacetylesterase family protein	67.89	47.33	46.09	49.4	48.23	51.2	108.92	68.01	120.4	72.26	43.45	36.34	47.43	0	0	6.87	0	29.71
Sobic.003G384900	Pectin acetyl esterases	Pectins	LOC_Os01g66830	pectinacetylesterase domain containing protein, expressed	AT3G09410	Pectinacetylesterase family protein	95.19	24.54	114.24	195.8	110.93	91.97	19.59	13.06	19.4	154.06	156.8	143.46	40.65	0	69.66	0	109.05	59.42
Sobic.009G013700	Pectin acetyl esterases	Pectins	LOC_Os05g02120	pectinacetylesterase domain containing protein, expressed	AT3G09410	Pectinacetylesterase family protein	135.32	152.77	127.81	149.08	166.39	187.74	123.81	142.54	165.48	144.53	140.43	124.33	203.27	19.53	139.32	54.96	54.52	19.81
Sobic.003G445000	Pectin acetyl esterases	Pectins	LOC_Os01g74330	pectinacetylesterase domain containing protein, expressed	AT3G09410	Pectinacetylesterase family protein	139.05	150.27	128.94	187.35	118.16	192.01	52.5	68.55	22.82	119.58	138.54	139.63	115.18	175.78	332.23	168.33	152.66	69.32
Sobic.001G305100	Pectin acetyl esterases	Pectins	LOC_Os07g44070	pectinacetylesterase domain containing protein, expressed	AT5G23870	Pectinacetylesterase family protein	308.91	491.88	324.62	85.89	118.16	95.77	681.76	468.97	329.81	367.55	337.53	357.69	6.78	0	0	0	0	0
Sobic.002G388600	Pectin acetyl esterases	Pectins	LOC_Os07g44070	pectinacetylesterase domain containing protein, expressed	AT3G05910	Pectinacetylesterase family protein	782.07	320.57	869.22	1247.34	740.33	946.77	641.01	708.35	771.46	726.29	784.64	1086.46	338.78	390.62	235.78	206.11	119.95	69.32
Sobic.003G178000	Pectin methyl esterases	Pectins	LOC_Os03g19610	pectinesterase, putative, expressed	AT3G17060	Pectin lyase-like superfamily protein	3.73	22.54	6.79	7.12	31.35	7.59	1.57	0	0	8.8	25.19	5.74	0	0	0	3.44	21.81	0
Sobic.001G490800	Pectin methyl esterases	Pectins	LOC_Os10g26680	pectinesterase, putative, expressed	AT3G29090	pectin methylesterase 31	8.63	14.78	10.18	12.46	12.06	10.67	2.35	4.35	10.84	4.4	11.02	4.78	33.88	39.06	0	17.18	32.71	0
Sobic.003G292100	Pectin methyl esterases	Pectins	LOC_Os01g53990	pectinesterase, putative, expressed	AT5G19730	Pectin lyase-like superfamily protein	9.33	2.5	6.22	15.13	12.06	12.8	0	25.03	2.28	16.14	64.23	124.33	0	0	0	20.61	0	0
Sobic.007G146200	Pectin methyl esterases	Pectins	LOC_Os08g34900	pectinesterase, putative, expressed	AT3G43270	Plant invertase/pectin methylesterase inhibitor superfamily	9.8	4.01	6.79	17.36	16.88	14.7	3.92	0	1.14	8.07	20.78	32.52	6.78	0	0	13.74	0	0
Sobic.002G399700	Pectin methyl esterases	Pectins	LOC_Os07g46190	pectinesterase, putative, expressed	AT2G47280	Pectin lyase-like superfamily protein	20.53	10.52	20.36	71.65	120.58	67.32	0	1.09	0	29.35	17	22.95	0	0	0	0	0	0
Sobic.007G075600	Pectin methyl esterases	Pectins	LOC_Os08g10604	pectinesterase, putative, expressed	AT1G05310	Pectin lyase-like superfamily protein	26.13	24.04	31.95	31.6	50.64	30.58	26.64	14.69	14.84	26.41	20.15	15.3	30.49	19.53	21.43	6.87	76.33	39.61
Sobic.009G203200	Pectin methyl esterases	Pectins	LOC_Os05g44600	pectinesterase, putative, expressed	AT5G19730	Pectin lyase-like superfamily protein	46.66	12.52	43.55	37.38	19.29	48.83	15.67	8.7	25.11	8.8	27.08	47.82	0	0	0	0	0	0
Sobic.006G086900	Pectin methyl esterases	Pectins	LOC_Os04g35770	pectinesterase, putative, expressed	AT5G09760	Plant invertase/pectin methylesterase inhibitor superfamily	47.6	38.07	51.46	57.41	57.88	38.88	61.91	31.55	110.7	59.42	62.97	51.64	13.55	58.59	0	3.44	0	19.81
Sobic.006G172000	Pectin methyl esterases	Pectins	LOC_Os04g46740	pectinesterase, putative, expressed	AT5G47500	Pectin lyase-like superfamily protein	74.66	26.55	104.06	89	118.16	68.27	3.13	205.65	55.92	16.14	371.54	950.65	0	0	0	75.57	0	0
Sobic.001G252300	Pectin methyl esterases	Pectins	LOC_Os10g26680	pectinesterase, putative, expressed	AT3G29090	pectin methylesterase 31	99.39	112.2	109.15	78.32	77.17	65.43	89.33	80.52	78.74	82.17	74.94	133.89	115.18	97.65	53.59	140.84	152.66	89.13
Sobic.002G370300	Pectin methyl esterases	Pectins	LOC_Os07g41650	pectinesterase, putative, expressed	AT5G55590	Pectin lyase-like superfamily protein	206.72	4.01	14.7	9.35	9.65	7.11	2428.47	2637.56	2179.72	441.65	236.78	294.57	101.63	175.78	0	0	32.71	0
Sobic.003G376900	Pectin methyl esterases	Pectins	LOC_Os01g65790	pectinesterase, putative, expressed	AT5G09760	Plant invertase/pectin methylesterase inhibitor superfamily	312.64	273.49	352.89	369.8	212.21	321.44	44.67	94.66	106.13	154.06	209.7	340.47	13.55	0	0	17.18	0	49.52
Sobic.001G392200	acetyCoA transporter		LOC_Os03g19970	CAS1 domain-containing protein 1 precursor, putative, expressed	AT5G46340	O-acetyltransferase family protein	204.38	175.31	283.9	500.18	313.5	478.84	319.72	349.28	179.17	385.89	431.99	348.12	210.04	175.78	225.06	147.71	228.99	148.55
Sobic.009G246700	acetyCoA transporter		LOC_Os05g50510	CAS1 domain-containing protein 1 precursor, putative, expressed	AT2G34410	O-acetyltransferase family protein	489.49	621.61	538.95	776.09	559.47	730.11	567.35	610.42	390.3	663.2	654.29	602.52	162.61	195.31	160.76	96.19	119.95	118.84
Sobic.001G336700	COBRlike protein		LOC_Os03g30250	COBRA-like protein precursor, putative, expressed	AT5G15630	COBRA-like extracellular glycosyl-phosphatidyl inositol-anchored protein family	16.33	0.5	20.64	47.62	16.88	21.57	1.18	0	0	27.14	10.39	0	6.78	0	0	0	0	0
Sobic.001G399900	COBRlike protein		LOC_Os03g18910	COBRA-like protein 7 precursor, putative, expressed	AT4G16120	COBRA-like protein-7 precursor	458.69	100.68	394.18	601.2	74.76	118.05	85.42	126.22	375.46	69.69	68.01	430.37	13.55	0	32.15	27.48	119.95	99.03
Sobic.001G086200	COBRlike protein		LOC_Os05g32110	COBRA, putative, expressed	AT5G60920	COBRA-like extracellular glycosyl-phosphatidyl inositol-anchored protein family	889.86	691.74	938.22	2214.78	1627.77	2060.42	973.27	1241.52	1056.2	1942.65	2157.77	1702.37	271.02	214.84	300.08	192.37	414.37	217.87
Sobic.003G153800	cytosolic Invertase		LOC_Os01g22900	neutral/alkaline invertase, putative, expressed	AT1G56560	Plant neutral invertase family protein	113.86	75.64	53.16	65.42	62.7	59.74	202.96	163.22	109.56	115.18	89.42	49.73	27.1	0	0	92.75	65.43	59.42
Sobic.001G391600	cytosolic Invertase		LOC_Os03g20020	plant neutral invertase domain containing protein, expressed	AT1G56560	Plant neutral invertase family protein	151.65	104.69	124.98	138.84	84.4	113.78	182.59	226.32	120.97	119.58	119.02	99.46	257.47	195.31	342.95	254.21	338.04	297.09
Sobic.004G172700	cytosolic Invertase		LOC_Os02g34560	plant neutral invertase domain containing protein, expressed	AT4G09510	cytosolic invertase 2	450.3	439.79	367.03	368.02	192.92	250.32	488.2	445.03	532.95	305.92	323.68	338.56	216.82	488.27	96.45	188.94	207.19	69.32
Sobic.010G239900	dwarf1_ G20oxidase		LOC_Os09g07020	oxidoreductase, putative, expressed	AT3G50210	2-oxoglutarate (2OG) and Fe(II)-dependent oxygenase superfamily protein	273.91	277.5	208.4	292.81	159.16	299.15	354.2	409.13	451.92	360.95	425.07	416.98	257.47	390.62	182.19	261.08	261.71	346.61
Sobic.009G130000	End1-glucanases		LOC_Os05g33110	endo-1,3;1,4-beta-D-glucanase precursor, putative, expressed	AT3G23600	alpha/beta-Hydrolases superfamily protein	0.47	0.5	4.52	11.57	19.29	13.27	0	1.09	0	8.8	20.15	9.56	20.33	0	0	51.53	0	39.61
Sobic.002G273500	End1-glucanases		LOC_Os09g36060	endoglucanase, putative, expressed	AT4G39010	glycosyl hydrolase 9B18	1.4	0	1.13	0.45	0	0	0	13.06	1.14	0	77.46	89.9	0	0	0	0	0	0
Sobic.010G101900	End1-glucanases		LOC_Os02g50490	endoglucanase, putative, expressed	AT2G32990	glycosyl hydrolase 9B8	19.6	0	14.14	43.61	9.65	3.79	0	0	1.14	25.68	10.08	78.42	0	39.06	10.72	41.22	43.62	0
Sobic.007G090427	End1-glucanases		LOC_Os08g14000	retrotransposon protein, putative, Ty1-copia subclass, expressed	AT3G23600	alpha/beta-Hydrolases superfamily protein	23.33	26.55	11.31	60.97	0	34.13	17.24	25.03	36.52	65.29	42.19	91.81	0	0	0	10.31	54.52	0
Sobic.K044400	End1-glucanases		LOC_Os04g41970	endoglucanase, putative, expressed	AT1G65610	Six-hairpin glycosidases superfamily protein	38.26	9.02	32.8	194.24	98.87	167.36	2.35	1.63	13.12	112.25	98.87	103.29	0	0	0	0	0	0
Sobic.004G244600	End1-glucanases		LOC_Os02g50490	endoglucanase, putative, expressed	AT2G32990	glycosyl hydrolase 9B8	41.53	11.27	32.24	42.5	9.65	11.38	10.58	9.25	50.21	22.01	16.69	98.51	0	0	10.72	1.72	38.17	0
Sobic.007G119300	End1-glucanases		LOC_Os08g29770	endoglucanase, putative, expressed	AT4G23560	glycosyl hydrolase 9B15	41.76	10.02	43.26	128.83	78.37	107.15	11.75	9.79	10.84	55.76	39.99	15.3	57.59	0	0	0	0	0
Sobic.002G193600	End1-glucanases		LOC_Os09g23084	endoglucanase, putative, expressed	AT2G32990	glycosyl hydrolase 9B8	64.39	14.53	56.55	111.7	67.52	113.78	86.2	66.37	92.44	235.5	159.95	202.75	33.88	58.59	10.72	54.96	0	0
Sobic.006G282300	End1-glucanases		LOC_Os04g41970	endoglucanase, putative, expressed	AT1G65610	Six-hairpin glycosidases superfamily protein	80.26	15.53	73.8	279.68	154.34	205.05	3.13	2.72	11.98	158.83	155.23	137.72	0	0	21.43	13.74	54.52	0
Sobic.009G129800	End1-glucanases		LOC_Os05g33100	endo-1,3;1,4-beta-D-glucanase precursor, putative, expressed	AT3G23600	alpha/beta-Hydrolases superfamily protein	280.91	536.71	270.89	357.78	491.95	524.35	188.07	206.74	222.54	536.28	742.24	608.26	5711.76	3290.94	4029.67	3211.93	2769.75	5010.99
Sobic.001G384600	End1-glucanases		LOC_Os03g21210	endoglucanase, putative, expressed	AT5G49720	glycosyl hydrolase 9A1	284.18	167.3	255.06	47.62	57.88	47.88	688.81	453.74	680.17	122.52	117.13	195.1	182.94	58.59	42.87	151.15	109.05	128.74
Sobic.007G017300	End1-glucanases		LOC_Os08g02220	endoglucanase, putative, expressed	AT1G02800	cellulase 2	327.34	331.34	317.55	280.91	213.42	256.49	406.18	315.28	228.24	359.48	264.96	220.93	193.1	166.01	166.12	175.2	87.24	94.08
Sobic.002G276600	End1-glucanases		LOC_Os09g36350	endoglucanase, putative, expressed	AT1G75680	glycosyl hydrolase 9B7	747.54	659.18	817.76	1622.04	1297.39	1499.09	493.69	549.49	285.3	1253.04	1420.04	1149.58	169.39	39.06	171.48	206.11	141.76	148.55
Sobic.001G099100	End1-glucanases		LOC_Os03g52630	endoglucanase, putative, expressed	AT5G49720	glycosyl hydrolase 9A1	2105.19	1609.38	2285.88	4504.32	5001.46	5335	1970.05	2036.92	2975.15	3603.59	2966.03	2978.19	691.1	859.35	557.3	618.34	697.89	623.9
Sobic.001G466100	Endxylanases		LOC_Os03g10469	glycosyl hydrolase family 10 protein, putative, expressed	AT4G33860	Glycosyl hydrolase family 10 protein	16.8	72.13	22.62	34.71	166.39	45.04	8.62	7.62	0	43.28	180.1	9.56	13.55	0	75.02	0	0	0
Sobic.003G083000	Endxylanases		LOC_Os01g04290	glycosyl hydrolase family 10 protein, putative, expressed	AT1G58370	glycosyl hydrolase family 10 protein / carbohydrate-binding domain-containing protein	62.53	1	81.44	68.53	19.29	36.98	0	0	0	0	2.52	0	0	39.06	21.43	17.18	54.52	0
Sobic.002G127400	Endxylanases		LOC_Os07g27320	glycosyl hydrolase family 10 protein, putative, expressed	AT1G10050	glycosyl hydrolase family 10 protein / carbohydrate-binding domain-containing protein	132.52	101.68	135.73	206.93	253.21	217.14	137.14	138.19	122.11	220.09	297.86	214.23	155.84	292.96	10.72	216.42	294.42	158.45
Sobic.001G439400	Endxylanases		LOC_Os03g14010	glycosyl hydrolase family 10 protein, putative, expressed	AT4G38650	Glycosyl hydrolase family 10 protein	306.11	135.74	310.19	541.12	617.35	793.64	3.13	14.15	0	102.71	218.52	262.05	0	0	150.04	0	0	0
Sobic.003G250700	FASCICLIlike arabinogalactaprotein		LOC_Os01g47780	fasciclin domain containing protein, expressed	AT5G03170	FASCICLIN-like arabinogalactan-protein 11	67.19	16.53	47.5	66.75	38.58	32.71	0	2.18	19.4	9.54	16.37	36.34	0	0	21.43	0	0	0
Sobic.009G055900	FASCICLIlike arabinogalactaprotein		LOC_Os08g23180	fasciclin-like arabinogalactan protein 8 precursor, putative, expressed	AT4G12730	FASCICLIN-like arabinogalactan 2	484.36	391.7	546.87	731.14	749.98	723.94	118.33	73.99	229.38	670.54	535.27	700.08	40.65	97.65	42.87	96.19	196.28	29.71
Sobic.010G173800	Galactosidases		LOC_Os06g37560	beta-galactosidase precursor, putative, expressed	AT3G13750	beta galactosidase 1	40.13	30.55	60.51	168.21	236.33	246.06	6.27	8.7	0	286.12	207.81	128.16	20.33	78.12	96.45	329.78	87.24	227.77
Sobic.007G176900	Galactosidases		LOC_Os08g43570	beta-galactosidase precursor, putative, expressed	AT2G16730	glycosyl hydrolase family 35 protein	53.66	23.54	57.68	32.49	45.82	58.31	4.7	22.85	13.69	93.17	83.12	66.95	0	0	0	17.18	10.9	0
Sobic.002G279900	Galactosidases		LOC_Os09g36810	beta-galactosidase precursor, putative, expressed	AT2G16730	glycosyl hydrolase family 35 protein	97.99	137.75	87.66	63.19	108.52	54.52	151.24	189.33	112.98	55.02	105.16	42.08	40.65	0	42.87	6.87	0	0
Sobic.009G146500	Galactosidases		LOC_Os03g06940	beta-galactosidase, putative, expressed	AT1G77410	beta-galactosidase 16	112.69	76.64	73.8	82.77	72.35	94.11	66.61	46.79	60.48	96.11	99.18	99.46	121.96	175.78	85.74	245.62	534.32	247.58
Sobic.001G433200	Galactosidases		LOC_Os03g15020	beta-galactosidase precursor, putative, expressed	AT2G28470	beta-galactosidase 8	134.2	30.55	123.46	581.53	252	447.28	4.31	60.93	26.25	365.35	237.47	133.89	135.51	78.12	53.59	41.22	425.28	148.55
Sobic.009G213100	Galactosidases		LOC_Os05g46200	beta-galactosidase 8 precursor, putative, expressed	AT1G72990	beta-galactosidase 17	142.79	172.81	195.67	217.61	236.33	226.14	289.94	329.69	287.59	201.75	299.75	265.88	101.63	156.25	42.87	158.02	54.52	138.64
Sobic.004G093400	Galactosidases		LOC_Os02g12730	beta-galactosidase precursor, putative, expressed	AT3G13750	beta galactosidase 1	191.32	199.86	210.38	48.95	33.76	44.56	285.24	228.5	322.96	98.31	96.35	133.89	0	117.18	0	0	0	9.9
Sobic.003G197100	Galactosidases		LOC_Os01g39830	beta-galactosidase, putative, expressed	AT3G13750	beta galactosidase 1	229.58	197.35	243.18	382.7	226.68	229.46	141.05	169.74	142.65	214.22	325.57	187.45	94.86	19.53	32.15	48.09	76.33	79.23
Sobic.008G052200	Galactosidases		LOC_Os12g24170	beta-galactosidase precursor, putative, expressed	AT2G32810	beta galactosidase 9	469.43	428.27	329.71	382.26	267.68	429.06	1146.45	914	939.22	1046.52	832.26	979.34	399.76	546.86	407.25	360.7	381.66	366.42
Sobic.003G374100	Galactosidases		LOC_Os01g65460	beta-galactosidase precursor, putative, expressed	AT5G63810	beta-galactosidase 10	703.44	609.59	717.09	908.92	735.51	799.09	608.88	474.96	906.13	399.46	488.98	574.79	60.98	0	128.61	68.7	119.95	59.42
Sobic.001G493900	Galactosidases		LOC_Os03g06940	beta-galactosidase, putative, expressed	AT4G36360	beta-galactosidase 3	756.4	659.18	722.75	888.23	954.96	820.19	270.35	418.92	524.96	574.43	718.52	918.13	33.88	39.06	75.02	175.2	228.99	89.13
Sobic.009G119200	Glucan 1-glucosidases		LOC_Os05g31140	glycosyl hydrolases family 17, putative, expressed	AT4G16260	Glycosyl hydrolase superfamily protein	0	0	1.7	14.69	12.06	19.44	0.78	9.79	0	0.73	39.67	0	0	19.53	396.54	4111.96	1886.48	1960.82
Sobic.009G119400	Glucan 1-glucosidases		LOC_Os05g31140	glycosyl hydrolases family 17, putative, expressed	AT4G16260	Glycosyl hydrolase superfamily protein	1.4	0.5	5.66	33.38	12.06	4.74	0.78	2.18	0	0	1.89	0	0	0	0	0	0	0
Sobic.003G422200	Glucan 1-glucosidases		LOC_Os01g71690	recA protein, expressed	AT3G57260	beta-1,3-glucanase 2	3.27	0	7.35	6.23	31.35	27.02	0	0	0	2.93	4.41	0	40.65	136.72	75.02	24.05	87.24	89.13
Sobic.001G357900	Glucan 1-glucosidases		LOC_Os03g25790	glycosyl hydrolases family 17 protein, expressed	AT3G13560	O-Glycosyl hydrolases family 17 protein	4.43	0	6.5	3.12	12.06	9.72	0	0	0	0.73	5.67	0	3.39	0	48.23	197.53	92.69	29.71
Sobic.004G083100	Glucan 1-glucosidases		LOC_Os02g10660	glycosyl hydrolases family 17, putative, expressed	AT3G15800	Glycosyl hydrolase superfamily protein	5.13	0	6.79	9.35	7.23	18.96	0.78	5.44	0	8.8	8.19	13.39	0	0	0	0	0	0
Sobic.009G154600	Glucan 1-glucosidases		LOC_Os01g64170	glycosyl hydrolases family 17, putative, expressed	AT2G27500	Glycosyl hydrolase superfamily protein	5.6	2	5.09	11.57	0	3.79	14.89	5.44	17.12	24.21	8.19	21.04	40.65	97.65	0	75.57	152.66	69.32
Sobic.010G177600	Glucan 1-glucosidases		LOC_Os06g39060	glucan endo-1,3-beta-glucosidase precursor, putative, expressed	AT5G64790	O-Glycosyl hydrolases family 17 protein	8.4	11.02	6.22	6.23	31.35	13.27	0.78	1.09	0	3.67	27.71	7.65	0	0	0	0	0	0
Sobic.003G421900	Glucan 1-glucosidases		LOC_Os01g71474	glycosyl hydrolases family 17, putative, expressed	AT3G57270	beta-1,3-glucanase 1	9.33	17.03	7.92	4.45	14.47	7.11	14.11	8.7	12.55	81.43	62.97	70.77	0	0	0	20.61	43.62	0
Sobic.001G148300	Glucan 1-glucosidases		LOC_Os03g45390	glucan endo-1,3-beta-glucosidase precursor, putative, expressed	AT1G64760	O-Glycosyl hydrolases family 17 protein	9.8	0	22.06	16.02	0	14.7	1.57	1.09	0	40.35	13.22	3.83	108.41	78.12	32.15	137.41	98.14	138.64
Sobic.009G210900	Glucan 1-glucosidases		LOC_Os05g45860	glucan endo-1,3-beta-glucosidase precursor, putative, expressed	AT5G64790	O-Glycosyl hydrolases family 17 protein	11.67	35.06	11.31	1.78	0	4.27	9.4	4.35	10.27	0	2.52	3.83	0	0	0	0	0	0
Sobic.003G421700	Glucan 1-glucosidases		LOC_Os01g71340	glycosyl hydrolases family 17, putative, expressed	AT3G57240	beta-1,3-glucanase 3	20.14	12.69	31.29	21.28	22.5	26.94	25.08	28.83	24.34	41.82	31.49	21.04	282.34	91.21	289.36	241.6	174.47	465.45
Sobic.009G183400	Glucan 1-glucosidases		LOC_Os05g41610	glycosyl hydrolases family 17, putative, expressed	AT3G57270	beta-1,3-glucanase 1	22.4	7.26	16.12	10.24	15.67	23.94	18.02	24.48	22.25	13.94	31.8	32.52	118.57	97.65	112.53	65.27	81.78	29.71
Sobic.001G445700	Glucan 1-glucosidases		LOC_Os03g12620	glycosyl hydrolases family 17, putative, expressed	AT4G34480	O-Glycosyl hydrolases family 17 protein	24.26	15.78	18.95	50.73	9.65	43.85	12.54	13.6	3.99	61.26	32.43	32.52	0	0	0	0	0	0
Sobic.001G404000	Glucan 1-glucosidases		LOC_Os03g18520	glucan endo-1,3-beta-glucosidase 9 precursor, putative, expressed	AT5G58480	O-Glycosyl hydrolases family 17 protein	37.8	32.56	44.11	29.37	19.29	15.65	32.91	14.15	42.23	28.61	24.56	53.56	6.78	0	0	0	0	0
Sobic.003G422000	Glucan 1-glucosidases		LOC_Os01g71670	glycosyl hydrolases family 17, putative, expressed	AT4G16260	Glycosyl hydrolase superfamily protein	37.8	26.55	76.91	77.88	516.06	285.88	0	1.09	3.42	5.14	7.56	0	5034.21	4316.3	3558.12	2040.52	4950.65	3575.03
Sobic.003G364600	Glucan 1-glucosidases		LOC_Os01g64170	glycosyl hydrolases family 17, putative, expressed	AT2G27500	Glycosyl hydrolase superfamily protein	40.6	14.03	34.21	99.24	91.64	105.49	5.49	0	9.13	116.28	80.29	68.86	94.86	185.54	53.59	291.99	447.08	99.03
Sobic.002G275800	Glucan 1-glucosidases		LOC_Os09g36280	glycosyl hydrolases family 17, putative, expressed	AT3G57270	beta-1,3-glucanase 1	41.06	40.07	33.93	12.91	21.7	16.59	15.67	15.23	13.69	12.47	8.82	5.74	0	0	0	0	0	0
Sobic.002G328300	Glucan 1-glucosidases		LOC_Os07g35350	glucan endo-1,3-beta-glucosidase precursor, putative, expressed	AT5G55180	O-Glycosyl hydrolases family 17 protein	45.26	11.02	31.39	289.7	207.39	273.55	4.7	7.62	3.42	177.54	172.55	195.1	33.88	0	0	72.14	250.8	39.61
Sobic.007G078800	Glucan 1-glucosidases		LOC_Os08g12800	glucan endo-1,3-beta-glucosidase precursor, putative, expressed	AT5G58090	O-Glycosyl hydrolases family 17 protein	47.6	3.51	53.73	30.26	14.47	8.53	0	1.09	0	5.87	3.78	3.83	47.43	0	0	0	0	0
Sobic.002G314500	Glucan 1-glucosidases		LOC_Os07g32600	glucan endo-1,3-beta-glucosidase precursor, putative, expressed	AT1G11820	O-Glycosyl hydrolases family 17 protein	72.79	10.52	51.18	52.51	83.2	36.98	10.97	5.98	22.82	17.24	21.41	22.95	0	0	0	15.46	0	0
Sobic.004G165600	Glucan 1-glucosidases		LOC_Os02g33000	glycosyl hydrolases family 17, putative, expressed	AT2G27500	Glycosyl hydrolase superfamily protein	104.52	114.71	79.74	200.92	243.56	182.29	189.64	198.58	93.58	160.67	141.37	114.77	135.51	126.95	85.74	56.68	43.62	49.52
Sobic.001G061900	Glucan 1-glucosidases		LOC_Os03g57880	glucan endo-1,3-beta-glucosidase precursor, putative, expressed	AT2G19440	O-Glycosyl hydrolases family 17 protein	124.59	54.6	142.51	245.2	67.52	65.9	6.27	3.26	31.95	37.42	35.89	158.76	20.33	0	0	0	32.71	0
Sobic.002G255600	Glucan 1-glucosidases		LOC_Os09g32550	glucan endo-1,3-beta-glucosidase precursor, putative, expressed	AT3G07320	O-Glycosyl hydrolases family 17 protein	143.25	163.79	141.95	46.28	60.29	76.8	52.5	85.96	79.89	36.68	103.28	137.72	33.88	19.53	75.02	51.53	43.62	29.71
Sobic.001G142200	Glucan 1-glucosidases		LOC_Os03g46660	glucan endo-1,3-beta-glucosidase precursor, putative, expressed	AT4G34480	O-Glycosyl hydrolases family 17 protein	160.52	31.56	124.98	490.39	475.07	506.81	18.02	42.44	27.39	376.35	210.96	174.06	20.33	19.53	53.59	37.79	141.76	227.77
Sobic.005G228900	Glucan 1-glucosidases		LOC_Os11g47820	glucan endo-1,3-beta-glucosidase precursor, putative, expressed	AT5G24318	O-Glycosyl hydrolases family 17 protein	188.05	104.69	164.57	192.69	98.87	183.95	319.02	346.02	180.31	351.41	282.75	200.84	264.25	58.59	75.02	467.19	523.42	524.87
Sobic.003G290400	Glucan 1-glucosidases		LOC_Os01g53750	glucan endo-1,3-beta-glucosidase precursor, putative, expressed	AT5G56590	O-Glycosyl hydrolases family 17 protein	195.98	225.4	247.7	104.58	154.34	136.07	42.32	113.16	46.79	52.09	198.99	355.78	27.1	0	0	27.48	0	0
Sobic.001G109400	Glucan 1-glucosidases		LOC_Os03g51240	glycosyl hydrolases family 17, putative, expressed	AT5G42720	Glycosyl hydrolase family 17 protein	203.68	198.6	243.74	220.72	96.46	158.7	440.92	340.03	188.49	263.62	213.79	165.45	105.02	214.84	166.12	230.16	49.07	178.26
Sobic.006G069200	Glucan 1-glucosidases		LOC_Os04g33640	glycosyl hydrolases family 17, putative, expressed	AT2G27500	Glycosyl hydrolase superfamily protein	252.91	82.15	126.68	189.57	19.29	27.02	151.24	108.81	510.12	60.89	30.86	482.02	27.1	97.65	0	3.44	0	0
Sobic.001G452900	Glucan 1-glucosidases		LOC_Os03g12140	glucan endo-1,3-beta-glucosidase precursor, putative, expressed	AT2G01630	O-Glycosyl hydrolases family 17 protein	256.18	226.91	214.34	67.64	79.58	73.48	23.51	32.64	13.69	21.28	37.15	114.77	27.1	0	0	20.61	0	0
Sobic.004G313200	Glucan 1-glucosidases		LOC_Os02g53200	glucan endo-1,3-beta-glucosidase precursor, putative, expressed	AT2G05790	O-Glycosyl hydrolases family 17 protein	325.71	298.03	412.27	416.52	337.61	471.25	60.34	68.55	46.79	139.39	188.29	183.63	0	0	0	0	0	0
Sobic.002G148900	Glucan 1-glucosidases		LOC_Os09g09980	glucan endo-1,3-beta-glucosidase precursor, putative, expressed	AT4G17180	O-Glycosyl hydrolases family 17 protein	332.71	395.71	364.77	240.3	209.8	295.36	344.01	482.03	240.8	245.03	285.9	218.06	257.47	0	332.23	381.31	370.75	366.42
Sobic.002G351700	Glucan 1-glucosidases		LOC_Os07g38930	glucan endo-1,3-beta-glucosidase precursor, putative, expressed	AT3G13560	O-Glycosyl hydrolases family 17 protein	378.43	560	350.06	191.8	197.74	136.54	300.91	211.09	141.51	190.01	222.29	206.58	27.1	0	21.43	0	0	29.71
Sobic.010G186700	Glucan 1-glucosidases		LOC_Os06g40490	glycosyl hydrolases family 17, putative, expressed	AT2G26600	Glycosyl hydrolase superfamily protein	384.97	137.25	379.47	570.49	371.37	400.61	252.33	376.48	230.53	311.79	277.08	193.19	264.25	78.12	171.48	144.28	32.71	158.45
Sobic.001G437801	Glucan 1-glucosidases			expressed protein	AT1G26230	TCP-1/cpn60 chaperonin family protein	410.17	379.18	339.88	86.33	43.41	101.93	324.42	347.1	474.75	104.18	142.95	193.19	115.18	117.18	85.74	34.35	76.33	0
Sobic.004G036800	Glucan 1-glucosidases		LOC_Os02g04670	glucan endo-1,3-beta-glucosidase precursor, putative, expressed	AT5G58090	O-Glycosyl hydrolases family 17 protein	882.86	859.04	705.22	318.18	402.72	332.82	568.92	1199.09	583.16	322.06	476.71	372.99	60.98	0	160.76	24.05	0	19.81
Sobic.010G064200	Glucan synthaslike (Callose synthase)		LOC_Os06g08380	1,3-beta-glucan synthase component domain containing protein, expressed	AT2G13680	callose synthase 5	242.65	151.77	150.43	125.94	147.1	152.66	27.43	66.37	42.23	126.18	135.39	80.34	13.55	0	117.89	89.32	141.76	0
Sobic.003G252500	Glucan synthaslike (Callose synthase)		LOC_Os01g55040	1,3-beta-glucan synthase component, putative, expressed	AT4G03550	glucan synthase-like 5	308.09	326.83	346.53	345.32	312.7	442.09	144.19	197.49	61.63	213.12	303.53	215.19	74.53	58.59	10.72	91.03	152.66	19.81
Sobic.003G180100	Glucan synthaslike (Callose synthase)		LOC_Os03g03610	1,3-beta-glucan synthase component domain containing protein, expressed	AT1G06490	glucan synthase-like 7	347.64	448.3	300.3	337.76	407.54	308.64	1385.85	1059.81	1277.02	578.1	811.72	667.56	135.51	468.74	214.34	51.53	261.71	29.71
Sobic.004G107800	Glucan synthaslike (Callose synthase)		LOC_Os02g14900	1,3-beta-glucan synthase component domain containing protein, expressed	AT3G14570	glucan synthase-like 4	381.7	11.02	412.84	493.06	106.11	256.01	10.97	101.19	60.48	145.26	68.64	11.48	0	0	10.72	0	0	0
Sobic.001G542500	Glucan synthaslike (Callose synthase)		LOC_Os06g08380	1,3-beta-glucan synthase component domain containing protein, expressed	AT2G36850	glucan synthase-like 8	451	297.03	430.65	100.13	62.7	66.85	246.06	236.66	357.77	118.85	193.01	274.48	555.59	390.62	107.17	590.86	272.61	247.58
Sobic.003G179600	Glucan synthaslike (Callose synthase)		LOC_Os03g03610	1,3-beta-glucan synthase component domain containing protein, expressed	AT1G06490	glucan synthase-like 7	606.62	134.24	569.49	568.71	173.63	232.78	692.73	611.51	832.52	289.05	213.48	84.16	60.98	39.06	32.15	13.74	0	0
Sobic.001G033300	Glucan synthaslike (Callose synthase)		LOC_Os03g60720	expansin precursor, putative, expressed	AT2G39700	expansin A4	667.28	250.95	632.83	1120.96	1707.34	1557.4	83.85	67.46	67.33	581.77	637.29	868.4	88.08	351.55	42.87	17.18	0	0
Sobic.003G298900	Glucan synthaslike (Callose synthase)		LOC_Os01g55040	1,3-beta-glucan synthase component, putative, expressed	AT4G03550	glucan synthase-like 5	1559.7	2310.88	1397.43	659.72	706.57	842.23	905.09	1095.72	659.62	453.75	538.73	493.5	311.67	185.54	342.95	381.31	643.37	227.77
Sobic.001G542450	Glucan synthaslike (Callose synthase)		LOC_Os06g02260	callose synthase, putative, expressed	AT2G36850	glucan synthase-like 8	1887.27	2203.19	1997.18	1578.87	1444.49	1599.12	1763.56	1946.07	1554.91	1506.88	1712.55	1322.68	2052.98	1738.24	1350.37	1580.2	1384.87	1099.25
Sobic.004G358400	Glucan synthaslike (Callose synthase)		LOC_Os06g51270	1,3-beta-glucan synthase component domain containing protein, expressed	AT5G13000	glucan synthase-like 12	1902.44	1332.38	1880.96	2219.01	1995.52	2020.12	2458.25	2901.96	2253.9	2496.91	2091.96	1610.56	1531.27	1562.46	1093.16	1037.44	1570.25	772.44
Sobic.001G529600	Glucan synthaslike (Callose synthase)		LOC_Os06g08380	1,3-beta-glucan synthase component domain containing protein, expressed	AT3G07160	glucan synthase-like 10	2237.48	2301.11	2180.13	1469.84	1179.23	1550.29	3463.25	3292.59	3012.24	1872.96	1886.98	1629.68	1497.39	1328.09	1286.07	1236.68	1177.69	1005.17
Sobic.010G275800	Glucan synthaslike (Callose synthase)		LOC_Os06g51270	1,3-beta-glucan synthase component domain containing protein, expressed	AT5G13000	glucan synthase-like 12	3516.97	3222.76	2876.86	823.26	1022.48	883.24	2489.59	2662.58	3066.45	1666.08	1947.75	2289.59	494.61	214.84	439.41	717.96	218.09	465.45
Sobic.001G400000	NAD dependent epimerase/dehydratase		LOC_Os08g03570	NAD dependent epimerase/dehydratase family protein, putative, expressed	AT1G30620	NAD(P)-binding Rossmann-fold superfamily protein	255.25	427.76	330.84	187.79	219.45	160.72	336.96	313.37	368.61	154.8	200.25	235.27	203.27	0	117.89	51.53	21.81	0
Sobic.006G217300	NAD dependent epimerase/dehydratase		LOC_Os04g52730	NAD dependent epimerase/dehydratase family domain containing protein, expressed	AT1G30620	NAD(P)-binding Rossmann-fold superfamily protein	456.36	483.36	481.27	746.49	716.22	656.62	294.64	303.58	480.45	724.83	706.56	801.45	1233.14	1054.66	1286.07	1174.84	1570.25	1624.11
Sobic.010G161400	Polygalacturonases		LOC_Os06g35320	polygalacturonase, putative, expressed	AT2G15450	Pectin lyase-like superfamily protein	2.33	13.52	7.35	6.23	33.76	9.48	3.13	0	0	13.94	36.52	17.21	0	0	0	0	0	0
Sobic.004G113900	Polygalacturonases		LOC_Os02g15690	polygalacturonase, putative, expressed	AT4G23820	Pectin lyase-like superfamily protein	4.2	0	6.22	8.9	7.23	8.06	0	4.35	0	0	12.59	43.99	0	0	0	0	0	0
Sobic.004G080000	Polygalacturonases		LOC_Os02g10300	polygalacturonase, putative, expressed	AT3G07820	Pectin lyase-like superfamily protein	10.27	55.1	20.92	19.58	130.22	33.9	8.62	6.53	1.14	20.54	76.2	0	0	0	42.87	3.44	0	9.9
Sobic.003G153100	Polygalacturonases		LOC_Os01g22590	retrotransposon protein, putative, unclassified, expressed	AT1G48100	Pectin lyase-like superfamily protein	11.67	7.51	13.57	18.02	19.29	8.53	0	1.09	0	10.64	10.08	0	0	0	0	0	0	0
Sobic.003G050100	Polygalacturonases		LOC_Os01g07790	polygalacturonase, putative, expressed	AT1G05650	Pectin lyase-like superfamily protein	12.83	6.26	15.27	43.17	36.17	37.93	0.78	7.07	2.85	23.48	22.36	35.39	23.71	0	32.15	22.33	5.45	0
Sobic.003G226000	Polygalacturonases		LOC_Os01g43490	polygalacturonase, putative, expressed	AT2G43870	Pectin lyase-like superfamily protein	14.93	67.12	5.09	0	14.47	10.9	222.55	79.43	205.42	1729.17	904.29	2758.22	13.55	39.06	0	158.02	43.62	19.81
Sobic.004G028700	Polygalacturonases		LOC_Os02g03750	polygalacturonase, putative, expressed	AT1G23460	Pectin lyase-like superfamily protein	25.2	4.01	18.1	32.04	36.17	57.84	95.6	117.51	157.49	32.28	34.01	66.95	13.55	0	0	0	0	0
Sobic.009G250800	Polygalacturonases		LOC_Os05g50960	polygalacturonase, putative, expressed	AT4G23820	Pectin lyase-like superfamily protein	33.6	25.55	27.71	49.84	41	29.39	7.44	13.06	38.8	12.47	13.85	45.91	0	0	21.43	0	0	0
Sobic.003G232600	Polygalacturonases		LOC_Os01g44970	polygalacturonase, putative, expressed	AT1G60590	Pectin lyase-like superfamily protein	36.63	24.79	50.05	52.96	77.17	87.71	20.37	65.29	46.79	33.75	157.75	76.51	6.78	0	171.48	139.13	54.52	217.87
Sobic.007G006700	Polygalacturonases		LOC_Os08g01600	polygalacturonase, putative, expressed	AT4G33440	Pectin lyase-like superfamily protein	45.73	22.04	52.59	48.51	12.06	41.25	111.28	107.72	120.97	115.91	79.98	42.08	27.1	0	10.72	99.62	98.14	69.32
Sobic.009G243500	Polygalacturonases		LOC_Os01g44970	polygalacturonase, putative, expressed	AT1G60590	Pectin lyase-like superfamily protein	51.33	21.04	52.59	165.99	279.73	193.91	2.35	13.06	0	305.92	226.7	212.32	0	0	75.02	0	0	0
Sobic.004G319600	Polygalacturonases		LOC_Os09g26800	polygalacturonase, putative, expressed	AT1G19170	Pectin lyase-like superfamily protein	65.79	33.06	74.08	101.46	77.17	83.44	41.53	58.76	25.11	70.43	67.38	28.69	67.76	97.65	0	6.87	0	0
Sobic.002G246400	Polygalacturonases		LOC_Os09g31270	polygalacturonase, putative, expressed	AT3G57790	Pectin lyase-like superfamily protein	67.66	75.64	97.27	168.66	168.81	210.97	39.97	60.93	53.64	183.41	168.14	66.95	54.2	78.12	0	61.83	54.52	0
Sobic.009G216100	Polygalacturonases		LOC_Os05g46510	polygalacturonase, putative, expressed	AT1G80170	Pectin lyase-like superfamily protein	81.08	29.55	70.97	243.31	243.56	276.4	21.75	14.42	10.27	398.36	337.22	280.22	40.65	39.06	85.74	185.5	119.95	173.3
Sobic.009G216300	Polygalacturonases		LOC_Os05g46520	polygalacturonase, putative, expressed	AT1G70500	Pectin lyase-like superfamily protein	110.12	110.2	121.02	185.12	195.33	231.83	28.99	15.23	9.13	173.14	129.72	145.37	88.08	0	32.15	103.06	130.85	138.64
Sobic.005G204700	Polygalacturonases		LOC_Os11g43750	polygalacturonase, putative, expressed	AT3G16850	Pectin lyase-like superfamily protein	111.06	74.13	88.79	165.54	149.51	185.37	7.05	13.06	23.97	131.32	209.7	218.06	54.2	58.59	0	58.4	109.05	118.84
Sobic.003G153200	Polygalacturonases		LOC_Os01g22590	retrotransposon protein, putative, unclassified, expressed	AT1G48100	Pectin lyase-like superfamily protein	116.19	31.56	142.51	338.87	332.79	332.82	7.05	4.35	12.55	185.24	222.92	175.98	0	0	21.43	24.05	0	0
Sobic.002G090400	Polygalacturonases		LOC_Os07g14160	polygalacturonase, putative, expressed	AT3G62110	Pectin lyase-like superfamily protein	163.32	154.78	130.36	107.69	118.16	129.9	298.56	213.27	316.12	171.67	185.14	198.93	237.14	19.53	225.06	319.48	338.04	287.19
Sobic.002G214900	Polygalacturonases		LOC_Os09g26800	polygalacturonase, putative, expressed	AT3G42950	Pectin lyase-like superfamily protein	190.85	196.85	210.38	220.28	168.81	205.76	105.79	151.25	78.74	168.74	161.21	112.85	60.98	0	160.76	44.66	54.52	29.71
Sobic.003G223100	Polygalacturonases		LOC_Os01g43160	polygalacturonase, putative, expressed	AT4G23820	Pectin lyase-like superfamily protein	215.12	83.15	242.61	322.63	200.15	254.59	28.99	116.43	29.67	131.32	180.73	174.06	40.65	0	0	79.01	0	0
Sobic.003G384300	Polygalacturonases		LOC_Os01g66720	NADP-dependent oxidoreductase, putative, expressed	AT1G65560	Zinc-binding dehydrogenase family protein	216.98	241.93	203.59	235.41	233.92	232.31	358.9	381.92	311.55	364.61	346.98	307.96	542.04	292.96	289.36	333.22	196.28	594.19
Sobic.007G180450	Polygalacturonases		LOC_Os06g31270	polygalacturonase, putative, expressed	AT5G07250	RHOMBOID-like protein 3	271.11	152.27	243.18	390.71	470.24	482.63	723.29	674.62	764.62	523.81	425.07	271.61	101.63	195.31	214.34	34.35	348.94	207.97
Sobic.001G026800	Polygalacturonases		LOC_Os03g61800	polygalacturonase, putative, expressed	AT3G62110	Pectin lyase-like superfamily protein	288.84	302.04	274.28	352.44	219.45	297.73	269.57	277.47	338.94	212.75	267.01	219.97	27.1	156.25	10.72	61.83	305.33	79.23
Sobic.001G525000	Polygalacturonases		LOC_Os03g03350	polygalacturonase, putative, expressed	AT3G48950	Pectin lyase-like superfamily protein	311.47	286.76	299.17	475.49	434.07	457.74	162.6	214.36	267.04	394.69	349.81	300.31	47.43	9.77	26.79	156.3	59.97	94.08
Sobic.010G005000	Polygalacturonases		LOC_Os03g03350	polygalacturonase, putative, expressed	AT3G61490	Pectin lyase-like superfamily protein	593.78	354.13	652.91	964.99	1323.92	1384.36	114.8	106.63	95.86	1372.99	1655.87	1885.04	40.65	0	85.74	10.31	54.52	29.71
Sobic.007G096700	prolinrich extensin		LOC_Os02g21280	POEI30 - Pollen Ole e I allergen and extensin family protein precursor, expressed	AT5G54855	Pollen Ole e 1 allergen and extensin family protein	530.56	529.45	562.7	675.96	708.98	843.89	814.19	905.3	1112.69	1060.1	832.5	703.9	392.98	175.78	503.71	223.29	545.23	544.67
Sobic.001G266300	prolinrich extensin		LOC_Os10g05750	POEI3 - Pollen Ole e I allergen and extensin family protein precursor, expressed	AT2G21140	proline-rich protein 2	666.81	743.33	935.96	1189.49	1256.39	1897.8	105.01	39.17	44.51	1917.71	1074.95	1052.03	0	0	0	0	0	0
Sobic.005G089600	SPS_sucrosphosphate synthase		LOC_Os11g12810	sucrose-phosphate synthase, putative, expressed	AT4G10120	Sucrose-phosphate synthase family protein	93.33	5.01	81.44	182.9	125.4	137.01	0.78	6.53	0	96.84	69.27	26.78	0	0	32.15	0	10.9	0
Sobic.001G378300	SUSY_sucrose synthase		LOC_Os03g22120	sucrose synthase, putative, expressed	AT4G02280	sucrose synthase 3	930.46	1201.65	918.99	441	593.23	624.38	346.36	255.7	441.65	642.66	722.3	1224.17	1781.96	1132.79	1714.76	1497.76	1221.31	1713.24
Sobic.001G344500	SUSY_sucrose synthase		LOC_Os03g28330	sucrose synthase, putative, expressed	AT3G43190	sucrose synthase 4	17513	15773.2	14026.3	3919.14	5898.54	3657.65	4820.11	2637.56	9206.2	4275.6	4289.09	12301	189.71	0	407.25	127.1	98.14	336.71
Sobic.003G442300	UDapiose/UDxylose synthase 2		LOC_Os01g73790	NAD dependent epimerase/dehydratase family protein, putative, expressed	AT1G08200	UDP-D-apiose/UDP-D-xylose synthase 2	687.34	414.24	647.25	716.45	737.92	645.72	339.31	286.17	350.35	545.09	515.12	493.5	88.08	19.53	10.72	109.93	87.24	89.13
Sobic.002G029800	UDarabinose epimerase 1		LOC_Os07g04690	UDP-arabinose 4-epimerase 1, putative, expressed	AT1G30620	NAD(P)-binding Rossmann-fold superfamily protein	485.53	312.31	446.2	508.42	337.61	481.05	299.35	261.69	325.82	372.68	414.68	444.72	60.98	117.18	150.04	127.1	163.57	227.77
Sobic.001G084100	UDglucose dehydrogenase		LOC_Os12g25700	UDP-glucose 6-dehydrogenase, putative, expressed	AT3G29360	UDP-glucose 6-dehydrogenase family protein	876.79	253.45	754.99	1410.66	839.2	977.11	94.82	119.69	162.05	1305.13	1435.15	1759.75	162.61	859.35	171.48	288.56	425.28	148.55
Sobic.001G459800	UDglucose dehydrogenase		LOC_Os12g25690	UDP-glucose 6-dehydrogenase, putative, expressed	AT5G15490	UDP-glucose 6-dehydrogenase family protein	1075.11	1327.37	1059.81	970.55	745.15	861.91	1264.78	983.64	1390	930.24	1136.66	1696.63	548.82	292.96	257.21	477.5	697.89	445.64
Sobic.001G372500	UDglucose/UDgalactose epimerase		LOC_Os05g51670	NAD dependent epimerase/dehydratase family protein, putative, expressed	AT4G23920	UDP-D-glucose/UDP-D-galactose 4-epimerase 2	122.26	29.05	118.76	317.51	137.46	214.05	23.51	52.23	73.04	102.71	142.95	139.63	7032.99	3886.63	6751.85	7911.31	3107.79	8298.83
Sobic.007G114500	UDglucose/UDgalactose epimerase		LOC_Os08g28730	NAD dependent epimerase/dehydratase family protein, putative, expressed	AT4G10960	UDP-D-glucose/UDP-D-galactose 4-epimerase 5	845.53	879.32	804.75	832.16	713.81	747.17	491.34	626.75	553.49	461.45	682	675.21	169.39	78.12	246.5	96.19	43.62	79.23
Sobic.007G196800	UDglucuronate epimerase		LOC_Os08g41440	UDP-glucuronate 4-epimerase, putative, expressed	AT3G23820	UDP-D-glucuronate 4-epimerase 6	64.86	8.01	91.05	107.25	55.46	47.88	14.89	6.53	3.42	9.54	13.85	86.07	6.78	39.06	0	3.44	0	69.32
Sobic.001G436100	UDglucuronate epimerase		LOC_Os03g14540	UDP-glucuronate 4-epimerase, putative, expressed	AT1G02000	UDP-D-glucuronate 4-epimerase 2	106.39	60.61	92.18	122.82	48.23	72.54	52.5	70.73	54.78	54.29	93.83	95.64	20.33	58.59	0	58.4	65.43	59.42
Sobic.004G326900	UDglucuronate epimerase		LOC_Os02g54890	UDP-glucuronate 4-epimerase, putative, expressed	AT4G30440	UDP-D-glucuronate 4-epimerase 1	287.44	102.18	173.62	278.57	106.11	76.33	92.47	60.93	178.03	60.89	78.09	430.37	359.1	0	278.65	625.21	54.52	485.25
Sobic.003G348800	UDglucuronic acid decarboxylase 1		LOC_Os03g17230	NAD dependent epimerase/dehydratase family domain containing protein, expressed	AT3G53520	UDP-glucuronic acid decarboxylase 1	332.71	233.92	330.27	820.36	754.8	911.45	201	303.58	228.24	506.21	445.53	401.68	108.41	117.18	0	44.66	163.57	148.55
Sobic.001G418100	UDXYL synthase 6		LOC_Os03g16980	NAD dependent epimerase/dehydratase family domain containing protein, expressed	AT2G28760	UDP-XYL synthase 6	1475.24	1522.72	1563.98	2975.51	2140.21	3436.72	1193.47	1198.54	1396.85	1177.11	1730.5	1702.37	379.43	488.27	225.06	247.34	327.14	148.55
Sobic.006G149400	UDXylose transporter into the golgi		LOC_Os02g41780	transporter-related, putative, expressed	AT2G28315	Nucleotide/sugar transporter family protein	9.33	7.01	12.44	15.13	26.53	8.06	4.7	4.35	12.55	5.14	6.3	1.91	6.78	0	42.87	10.31	98.14	0
Sobic.004G221300	UDXylose transporter into the golgi		LOC_Os02g41780	transporter-related, putative, expressed	AT2G28315	Nucleotide/sugar transporter family protein	40.13	33.06	39.02	38.72	28.94	51.68	19.59	19.59	59.34	57.96	49.75	72.69	13.55	0	0	37.79	0	0
Sobic.009G059500	UDXylose transporter into the golgi		LOC_Os05g07670	solute carrier family 35 member E3, putative, expressed	AT1G06890	nodulin MtN21 /EamA-like transporter family protein	225.85	332.59	275.98	368.02	340.02	466.04	329.91	256.79	314.98	288.32	324.31	330.91	392.98	312.49	385.82	384.74	370.75	326.8
Sobic.003G055500	UDXylose transporter into the golgi		LOC_Os01g07310	transporter-related, putative, expressed	AT1G06890	nodulin MtN21 /EamA-like transporter family protein	663.08	1009.05	933.41	930.95	988.72	1178.6	709.97	739.91	643.65	1140.8	999.7	669.47	487.84	429.68	385.82	226.72	261.71	257.48
Sobic.006G213100	UTglucosphosphate uridylyltransferase		LOC_Os04g52370	UTP--glucose-1-phosphate uridylyltransferase, putative, expressed	AT2G35020	N-acetylglucosamine-1-phosphate uridylyltransferase 2	573.02	715.28	432.63	184.68	197.74	233.25	543.06	411.3	449.64	244.3	250.63	286.92	27.1	0	32.15	0	0	0
Sobic.004G004800	vacuolar Invertase		LOC_Os02g01590	glycosyl hydrolases, putative, expressed	AT1G62660	Glycosyl hydrolases family 32 protein	698.07	143.26	837.55	3062.07	2606.84	3284.53	3.92	7.62	35.38	1683.68	687.66	659.91	40.65	0	0	48.09	0	99.03
Sobic.001G538000	Xyloglucan endotransglucosylases/hydrolases		LOC_Os03g01800	glycosyl hydrolases family 16, putative, expressed	AT2G36870	xyloglucan endotransglucosylase/hydrolase 32	3.27	0	0.57	9.57	9.65	7.59	0	0	0	25.68	13.85	19.13	0	0	0	0	0	0
Sobic.010G246500	Xyloglucan endotransglucosylases/hydrolases		LOC_Os06g48170	glycosyl hydrolases family 16, putative, expressed	AT5G57560	Xyloglucan endotransglucosylase/hydrolase family protein	8.4	12.52	1.13	3.12	2.41	9.01	0	1.09	3.42	0	17.63	11.48	0	0	0	0	0	0
Sobic.010G246600	Xyloglucan endotransglucosylases/hydrolases		LOC_Os06g48180	glycosyl hydrolases family 16, putative, expressed	AT5G57560	Xyloglucan endotransglucosylase/hydrolase family protein	15.4	0.5	21.49	14.69	16.88	13.27	10.19	31.55	35.38	8.8	5.04	5.74	94.86	97.65	32.15	340.09	196.28	178.26
Sobic.002G194500	Xyloglucan endotransglucosylases/hydrolases		LOC_Os09g23220	glycosyl hydrolases family 16, putative, expressed	AT1G14720	xyloglucan endotransglucosylase/hydrolase 28	22.4	7.51	16.4	4.45	0	4.27	0	4.35	0	0	20.15	63.12	0	0	0	6.87	0	9.9
Sobic.001G531300	Xyloglucan endotransglucosylases/hydrolases		LOC_Os03g02610	glycosyl hydrolases family 16 protein, protein, expressed	AT4G13080	xyloglucan endotransglucosylase/hydrolase 1	28.93	30.05	23.19	29.82	7.23	32.24	28.99	17.41	0	32.28	26.45	53.56	0	0	0	0	0	39.61
Sobic.001G441700	Xyloglucan endotransglucosylases/hydrolases		LOC_Os03g13570	glycosyl hydrolases family 16, putative, expressed	AT1G14720	xyloglucan endotransglucosylase/hydrolase 28	42.93	12.27	31.39	40.94	16.88	17.78	0	2.18	0	6.97	17.95	4.78	0	0	0	0	0	0
Sobic.007G094900	Xyloglucan endotransglucosylases/hydrolases		LOC_Os08g13920	glycosyl hydrolases family 16, putative, expressed	AT5G57560	Xyloglucan endotransglucosylase/hydrolase family protein	49	7.01	44.68	256.99	101.28	174.94	0	5.44	21.68	211.29	194.59	214.23	67.76	39.06	42.87	336.65	250.8	287.19
Sobic.002G302000	Xyloglucan endotransglucosylases/hydrolases		LOC_Os07g29750	glycosyl hydrolases family 16, putative, expressed	AT2G36870	xyloglucan endotransglucosylase/hydrolase 32	49.46	21.04	55.42	109.92	113.34	126.58	7.84	1.09	15.98	154.06	89.42	141.55	27.1	0	0	0	0	0
Sobic.005G140001	Xyloglucan endotransglucosylases/hydrolases		LOC_Os11g33270	glycosyl hydrolases family 16, putative, expressed	AT5G13870	xyloglucan endotransglucosylase/hydrolase 5	50.86	18.53	67.86	163.76	171.22	181.58	8.62	7.62	0	240.63	338.79	361.51	0	0	0	0	0	0
Sobic.006G205600	Xyloglucan endotransglucosylases/hydrolases		LOC_Os04g51460	glycosyl hydrolases family 16, putative, expressed	AT4G30270	xyloglucan endotransglucosylase/hydrolase 24	112.92	9.02	113.67	279.91	7.23	33.19	7.84	4.35	30.81	48.42	87.53	539.4	13.55	0	10.72	0	0	0
Sobic.002G324100	Xyloglucan endotransglucosylases/hydrolases		LOC_Os07g34580	glycosyl hydrolases family 16, putative, expressed	AT1G11545	xyloglucan endotransglucosylase/hydrolase 8	136.26	51.09	67.3	56.52	41	26.08	65.04	43.52	63.91	31.55	35.26	43.99	0	0	32.15	6.87	0	0
Sobic.001G309000	Xyloglucan endotransglucosylases/hydrolases		LOC_Os10g39840	glycosyl hydrolases family 16, putative, expressed	AT3G44990	xyloglucan endo-transglycosylase-related 8	141.39	157.28	160.61	307.72	846.44	642.64	185.33	203.47	175.75	633.12	922.24	1102.71	23.71	0	0	24.05	43.62	0
Sobic.007G090436	Xyloglucan endotransglucosylases/hydrolases		LOC_Os08g13920	glycosyl hydrolases family 16, putative, expressed	AT5G57560	Xyloglucan endotransglucosylase/hydrolase family protein	147.92	3.51	173.9	110.36	9.65	44.09	0.78	5.98	1.14	9.54	14.48	5.74	6.78	0	0	30.92	0	0
Sobic.004G273200	Xyloglucan endotransglucosylases/hydrolases		LOC_Os02g46910	glycosyl hydrolases family 16, putative, expressed	AT1G32170	xyloglucan endotransglucosylase/hydrolase 30	379.37	129.23	331.97	383.15	270.09	192.48	21.16	53.32	183.74	270.71	174.44	638.87	0	19.53	64.3	41.22	65.43	247.58
Sobic.010G246700	Xyloglucan endotransglucosylases/hydrolases		LOC_Os06g48200	glycosyl hydrolases family 16, putative, expressed	AT5G57550	xyloglucan endotransglucosylase/hydrolase 25	493.69	75.64	480.7	1350.14	1010.42	1462.11	9.4	13.06	35.38	604.51	990.56	856.92	6.78	0	0	0	0	0
Sobic.007G090463	Xyloglucan endotransglucosylases/hydrolases		LOC_Os08g13920	glycosyl hydrolases family 16, putative, expressed	AT5G57550	xyloglucan endotransglucosylase/hydrolase 25	964.75	143.26	932.85	1605.57	241.15	451.81	190.03	252.98	1142.36	243.57	273.62	1153.4	13.55	0	64.3	0	10.9	0
Sobic.010G246400	Xyloglucan endotransglucosylases/hydrolases		LOC_Os06g48160	glycosyl hydrolases family 16, putative, expressed	AT5G57560	Xyloglucan endotransglucosylase/hydrolase family protein	2178.22	144.76	1714.13	2523.61	262.85	475.52	185.72	240.47	2336.07	404.23	806.68	2626.24	135.51	19.53	53.59	123.67	10.9	29.71
Sobic.002G055600	Yieldins		LOC_Os06g25010	glycosyl hydrolase, putative, expressed	AT5G24090	chitinase A	0	0	3.39	6.23	0	0	0	0	0	1.47	8.19	0	196.49	195.31	42.87	1020.26	1733.82	643.7
Sobic.003G244600	Yieldins		LOC_Os01g47070	glycosyl hydrolase, putative, expressed	AT5G24090	chitinase A	7.93	2	14.14	49.4	14.47	142.23	6.27	6.53	1.14	153.33	242.45	30.6	2168.17	957.01	1103.87	10384.7	6597.23	11487.6
Sobic.005G099000	Yieldins		LOC_Os11g47580	glycosyl hydrolase, putative, expressed	AT5G24090	chitinase A	13.77	15.53	134.88	2.67	0	9.48	467.44	503.25	507.84	76.3	93.51	63.12	13.55	0	0	6.87	0	0
Sobic.002G055700	Yieldins		LOC_Os11g47580	glycosyl hydrolase, putative, expressed	AT5G24090	chitinase A	52.73	4.51	23.75	12.91	0	18.02	604.18	564.72	712.12	104.91	107.68	89.9	176.16	58.59	203.63	168.33	305.33	227.77
Sobic.005G098700	Yieldins		LOC_Os11g47580	glycosyl hydrolase, putative, expressed	AT5G24090	chitinase A	298.87	157.28	134.88	61.41	19.29	66.85	43.49	168.11	97	74.83	77.77	109.03	47.43	39.06	0	37.79	0	29.71
